# Supplementary material for: A standardized approach to empirically define reliable assignment thresholds and appropriate management categories in deeply introgressed populations
Source: Sci Rep. 2020 Feb 18;10:2862. doi: 10.1038/s41598-020-59521-2 (PMC7028925; doi:10.1038/s41598-020-59521-2)
Supplement: Supplementary file 2 — Supplementary Table S1-S6 [file 41598_2020_59521_MOESM2_ESM.xlsx]

## Sheet: Table S1 a_b
Supplementary Table S1. Glossary of the terms and corresponding definitions used in the paper, referred to (a) anthropogenic hybridization categories; and (b) to the simulated genotypes of wild (W) and domestic (D) parentals, first (F1) and second (F2) generation hybrids, and eight backcross generations (BC1W-BC8W) with wild parentals. For each simulated class of genotypes the corresponding domes…
(a)
Term	Definition
Hybrid (F1, F2)	Individual resulting from the crosses between a wild and a domestic parental, and their progeny
Backcross (BC)	Individual resulting from the crosses between a hybrid and a parental individual (wild or domestic) and its subsequent crossings with parental individuals (wild or domestic)
Admixed	Individual with both wild and domestic ancestors
(b)
Abbreviation	Parent 1	Parent 2	Domestic ancestry
PW	Pure wild	Pure wild	0
PD	Pure domestic	Pure domestic	1
F1	Pure wild	Pure domestic	0.5
F2	F1	F1	0.5
BC1W – Backcross with Wild	F1	PW	0.25
BC2W – Backcross with Wild	BC1W	PW	0.125
BC3W – Backcross with Wild	BC2W	PW	0.0625
BC4W – Backcross with Wild	BC3W	PW	0.03125
BC5W – Backcross with Wild	BC4W	PW	0.015625
BC6W – Backcross with Wild	BC5W	PW	0.007813
BC7W – Backcross with Wild	BC6W	PW	0.003906
BC8W – Backcross with Wild	BC7W	PW	0.001953

## Sheet: Table S2
Supplementary Table S2. Accuracy, efficiency and performance calculated for different candidate q-thresholds ranging from 0.500 to 0.999 for the 39-STR marker panel. Data comprise the 39-STR genotypes of the simulated wild (PW) and domestic (PD) parentals, first (F1) and second (F2) generation hybrids, and eight backcross generations (BC1W-BC8W) with wild parentals.
	How many individuals show qi > threshold
Count	sum of 0.5	sum of 0.505	sum of 0.51	sum of 0.515	sum of 0.52	sum of 0.525	sum of 0.53	sum of 0.535	sum of 0.54	sum of 0.545	sum of 0.55	sum of 0.555	sum of 0.56	sum of 0.565	sum of 0.57	sum of 0.575	sum of 0.58	sum of 0.585	sum of 0.59	sum of 0.595	sum of 0.6	sum of 0.605	sum of 0.61	sum of 0.615	sum of 0.62	sum of 0.625	sum of 0.63	sum of 0.635	sum of 0.64	sum of 0.645	sum of 0.65	sum of 0.655	sum of 0.66	sum of 0.665	sum of 0.67	sum of 0.675	sum of 0.68	sum of 0.685	sum of 0.69	sum of 0.695	sum of 0.7	sum of 0.705	sum of 0.71	sum of 0.715	sum of 0.72	sum of 0.725	sum of 0.73	sum of 0.735	sum of 0.74
BC1W	100	100	100	100	100	100	100	100	100	100	100	100	100	100	100	100	100	100	100	100	100	100	100	100	99	99	98	97	97	97	97	97	97	96	96	95	95	92	91	91	91	90	87	86	84	82	80	78	78
BC2W	100	100	100	100	100	100	100	100	100	100	100	100	100	100	100	100	100	100	100	100	100	100	100	100	100	100	100	100	100	100	100	100	100	100	100	100	100	100	100	100	100	100	99	99	99	99	99	99	99
BC3W	100	100	100	100	100	100	100	100	100	100	100	100	100	100	100	100	100	100	100	100	100	100	100	100	100	100	100	100	100	100	100	100	100	100	100	100	100	100	100	100	100	100	100	100	100	100	100	100	100
BC4W	100	100	100	100	100	100	100	100	100	100	100	100	100	100	100	100	100	100	100	100	100	100	100	100	100	100	100	100	100	100	100	100	100	100	100	100	100	100	100	100	100	100	100	100	100	100	100	100	100
BC5W	100	100	100	100	100	100	100	100	100	100	100	100	100	100	100	100	100	100	100	100	100	100	100	100	100	100	100	100	100	100	100	100	100	100	100	100	100	100	100	100	100	100	100	100	100	100	100	100	100
BC6W	100	100	100	100	100	100	100	100	100	100	100	100	100	100	100	100	100	100	100	100	100	100	100	100	100	100	100	100	100	100	100	100	100	100	100	100	100	100	100	100	100	100	100	100	100	100	100	100	100
BC7W	100	100	100	100	100	100	100	100	100	100	100	100	100	100	100	100	100	100	100	100	100	100	100	100	100	100	100	100	100	100	100	100	100	100	100	100	100	100	100	100	100	100	100	100	100	100	100	100	100
BC8W	100	100	100	100	100	100	100	100	100	100	100	100	100	100	100	100	100	100	100	100	100	100	100	100	100	100	100	100	100	100	100	100	100	100	100	100	100	100	100	100	100	100	100	100	100	100	100	100	100
F1	64	58	55	52	49	43	38	32	29	27	22	17	14	14	12	12	9	7	5	5	4	3	3	3	3	3	3	1	1	1	1	1	1	0	0	0	0	0	0	0	0	0	0	0	0	0	0	0	0
F2	59	57	54	52	49	47	45	41	40	36	34	31	28	27	26	25	22	21	21	18	16	16	16	15	13	11	10	9	9	9	7	7	4	4	2	2	2	2	1	1	1	0	0	0	0	0	0	0	0
PD	0	0	0	0	0	0	0	0	0	0	0	0	0	0	0	0	0	0	0	0	0	0	0	0	0	0	0	0	0	0	0	0	0	0	0	0	0	0	0	0	0	0	0	0	0	0	0	0	0
PW	100	100	100	100	100	100	100	100	100	100	100	100	100	100	100	100	100	100	100	100	100	100	100	100	100	100	100	100	100	100	100	100	100	100	100	100	100	100	100	100	100	100	100	100	100	100	100	100	100
total	1023	1015	1009	1004	998	990	983	973	969	963	956	948	942	941	938	937	931	928	926	923	920	919	919	918	915	913	911	907	907	907	905	905	902	900	898	897	897	894	892	892	892	890	886	885	883	881	879	877	877
EFFICIENCY PW	how many PW detected / how many PW should be detected
PW-F2	0.959	0.957	0.954	0.952	0.949	0.947	0.945	0.941	0.94	0.936	0.934	0.931	0.928	0.927	0.926	0.925	0.922	0.921	0.921	0.918	0.916	0.916	0.916	0.915	0.912	0.91	0.908	0.906	0.906	0.906	0.904	0.904	0.901	0.9	0.898	0.897	0.897	0.894	0.892	0.892	0.892	0.89	0.886	0.885	0.883	0.881	0.879	0.877	0.877
PW-BC1W	1	1	1	1	1	1	1	1	1	1	1	1	1	1	1	1	1	1	1	1	1	1	1	1	0.998889	0.998889	0.997778	0.996667	0.996667	0.996667	0.996667	0.996667	0.996667	0.995556	0.995556	0.994444	0.994444	0.991111	0.99	0.99	0.99	0.988889	0.984444	0.983333	0.981111	0.978889	0.976667	0.974444	0.974444
PW-BC2W	1	1	1	1	1	1	1	1	1	1	1	1	1	1	1	1	1	1	1	1	1	1	1	1	1	1	1	1	1	1	1	1	1	1	1	1	1	1	1	1	1	1	0.99875	0.99875	0.99875	0.99875	0.99875	0.99875	0.99875
PW-BC3W	1	1	1	1	1	1	1	1	1	1	1	1	1	1	1	1	1	1	1	1	1	1	1	1	1	1	1	1	1	1	1	1	1	1	1	1	1	1	1	1	1	1	1	1	1	1	1	1	1
PW-BC4W	1	1	1	1	1	1	1	1	1	1	1	1	1	1	1	1	1	1	1	1	1	1	1	1	1	1	1	1	1	1	1	1	1	1	1	1	1	1	1	1	1	1	1	1	1	1	1	1	1
PW-BC5W	1	1	1	1	1	1	1	1	1	1	1	1	1	1	1	1	1	1	1	1	1	1	1	1	1	1	1	1	1	1	1	1	1	1	1	1	1	1	1	1	1	1	1	1	1	1	1	1	1
PW-BC6W	1	1	1	1	1	1	1	1	1	1	1	1	1	1	1	1	1	1	1	1	1	1	1	1	1	1	1	1	1	1	1	1	1	1	1	1	1	1	1	1	1	1	1	1	1	1	1	1	1
PW-BC7W	1	1	1	1	1	1	1	1	1	1	1	1	1	1	1	1	1	1	1	1	1	1	1	1	1	1	1	1	1	1	1	1	1	1	1	1	1	1	1	1	1	1	1	1	1	1	1	1	1
PW-BC8W	1	1	1	1	1	1	1	1	1	1	1	1	1	1	1	1	1	1	1	1	1	1	1	1	1	1	1	1	1	1	1	1	1	1	1	1	1	1	1	1	1	1	1	1	1	1	1	1	1
PW	1	1	1	1	1	1	1	1	1	1	1	1	1	1	1	1	1	1	1	1	1	1	1	1	1	1	1	1	1	1	1	1	1	1	1	1	1	1	1	1	1	1	1	1	1	1	1	1	1
EFFICIENCY ADMIXED	how many admixed individuals detected / how many admixed individuals should be detected
F1	0.36	0.42	0.45	0.48	0.51	0.57	0.62	0.68	0.71	0.73	0.78	0.83	0.86	0.86	0.88	0.88	0.91	0.93	0.95	0.95	0.96	0.97	0.97	0.97	0.97	0.97	0.97	0.99	0.99	0.99	0.99	0.99	0.99	1	1	1	1	1	1	1	1	1	1	1	1	1	1	1	1
F2-F1	0.385	0.425	0.455	0.48	0.51	0.55	0.585	0.635	0.655	0.685	0.72	0.76	0.79	0.795	0.81	0.815	0.845	0.86	0.87	0.885	0.9	0.905	0.905	0.91	0.92	0.93	0.935	0.95	0.95	0.95	0.96	0.96	0.975	0.98	0.99	0.99	0.99	0.99	0.995	0.995	0.995	1	1	1	1	1	1	1	1
BC1W-F1	0.256667	0.283333	0.303333	0.32	0.34	0.366667	0.39	0.423333	0.436667	0.456667	0.48	0.506667	0.526667	0.53	0.54	0.543333	0.563333	0.573333	0.58	0.59	0.6	0.603333	0.603333	0.606667	0.616667	0.623333	0.63	0.643333	0.643333	0.643333	0.65	0.65	0.66	0.666667	0.673333	0.676667	0.676667	0.686667	0.693333	0.693333	0.693333	0.7	0.71	0.713333	0.72	0.726667	0.733333	0.74	0.74
BC2W-F1	0.1925	0.2125	0.2275	0.24	0.255	0.275	0.2925	0.3175	0.3275	0.3425	0.36	0.38	0.395	0.3975	0.405	0.4075	0.4225	0.43	0.435	0.4425	0.45	0.4525	0.4525	0.455	0.4625	0.4675	0.4725	0.4825	0.4825	0.4825	0.4875	0.4875	0.495	0.5	0.505	0.5075	0.5075	0.515	0.52	0.52	0.52	0.525	0.535	0.5375	0.5425	0.5475	0.5525	0.5575	0.5575
BC3W-F1	0.154	0.17	0.182	0.192	0.204	0.22	0.234	0.254	0.262	0.274	0.288	0.304	0.316	0.318	0.324	0.326	0.338	0.344	0.348	0.354	0.36	0.362	0.362	0.364	0.37	0.374	0.378	0.386	0.386	0.386	0.39	0.39	0.396	0.4	0.404	0.406	0.406	0.412	0.416	0.416	0.416	0.42	0.428	0.43	0.434	0.438	0.442	0.446	0.446
BC4W-F1	0.128333	0.141667	0.151667	0.16	0.17	0.183333	0.195	0.211667	0.218333	0.228333	0.24	0.253333	0.263333	0.265	0.27	0.271667	0.281667	0.286667	0.29	0.295	0.3	0.301667	0.301667	0.303333	0.308333	0.311667	0.315	0.321667	0.321667	0.321667	0.325	0.325	0.33	0.333333	0.336667	0.338333	0.338333	0.343333	0.346667	0.346667	0.346667	0.35	0.356667	0.358333	0.361667	0.365	0.368333	0.371667	0.371667
BC5W-F1	0.11	0.121429	0.13	0.137143	0.145714	0.157143	0.167143	0.181429	0.187143	0.195714	0.205714	0.217143	0.225714	0.227143	0.231429	0.232857	0.241429	0.245714	0.248571	0.252857	0.257143	0.258571	0.258571	0.26	0.264286	0.267143	0.27	0.275714	0.275714	0.275714	0.278571	0.278571	0.282857	0.285714	0.288571	0.29	0.29	0.294286	0.297143	0.297143	0.297143	0.3	0.305714	0.307143	0.31	0.312857	0.315714	0.318571	0.318571
BC6W-F1	0.09625	0.10625	0.11375	0.12	0.1275	0.1375	0.14625	0.15875	0.16375	0.17125	0.18	0.19	0.1975	0.19875	0.2025	0.20375	0.21125	0.215	0.2175	0.22125	0.225	0.22625	0.22625	0.2275	0.23125	0.23375	0.23625	0.24125	0.24125	0.24125	0.24375	0.24375	0.2475	0.25	0.2525	0.25375	0.25375	0.2575	0.26	0.26	0.26	0.2625	0.2675	0.26875	0.27125	0.27375	0.27625	0.27875	0.27875
BC7W-F1	0.0855556	0.0944444	0.101111	0.106667	0.113333	0.122222	0.13	0.141111	0.145556	0.152222	0.16	0.168889	0.175556	0.176667	0.18	0.181111	0.187778	0.191111	0.193333	0.196667	0.2	0.201111	0.201111	0.202222	0.205556	0.207778	0.21	0.214444	0.214444	0.214444	0.216667	0.216667	0.22	0.222222	0.224444	0.225556	0.225556	0.228889	0.231111	0.231111	0.231111	0.233333	0.237778	0.238889	0.241111	0.243333	0.245556	0.247778	0.247778
BC8W-F1	0.077	0.085	0.091	0.096	0.102	0.11	0.117	0.127	0.131	0.137	0.144	0.152	0.158	0.159	0.162	0.163	0.169	0.172	0.174	0.177	0.18	0.181	0.181	0.182	0.185	0.187	0.189	0.193	0.193	0.193	0.195	0.195	0.198	0.2	0.202	0.203	0.203	0.206	0.208	0.208	0.208	0.21	0.214	0.215	0.217	0.219	0.221	0.223	0.223
ACCURACY PW	how many PW correctly detected / how many PW actually detected
PW-F2 vs F1	0.937439	0.942857	0.945491	0.948207	0.950902	0.956566	0.961343	0.967112	0.970072	0.971963	0.976987	0.982068	0.985138	0.985122	0.987207	0.987193	0.990333	0.992457	0.9946	0.994583	0.995652	0.996736	0.996736	0.996732	0.996721	0.996714	0.996707	0.998897	0.998897	0.998897	0.998895	0.998895	0.998891	1	1	1	1	1	1	1	1	1	1	1	1	1	1	1	1
PW-BC1W vs F1-F2	0.827967	0.83877	0.845865	0.852273	0.859599	0.871249	0.881489	0.895522	0.901804	0.909091	0.920245	0.932642	0.941423	0.942408	0.947368	0.948367	0.957447	0.962567	0.966702	0.969828	0.974026	0.976139	0.976139	0.977199	0.979303	0.981441	0.982495	0.987885	0.987885	0.987885	0.990066	0.990066	0.993355	0.995556	0.997773	0.99777	0.99777	0.997763	0.998879	0.998879	0.998879	1	1	1	1	1	1	1	1
PW-BC2W vs F1-BC1W	0.69808	0.707965	0.715564	0.722022	0.729927	0.740741	0.750469	0.764818	0.770713	0.779727	0.790514	0.803213	0.813008	0.814664	0.819672	0.821355	0.831601	0.83682	0.840336	0.845666	0.851064	0.852878	0.852878	0.854701	0.859291	0.862999	0.865801	0.87241	0.87241	0.87241	0.876232	0.876232	0.882029	0.884956	0.888889	0.889878	0.889878	0.892857	0.895857	0.895857	0.895857	0.898876	0.901806	0.902825	0.90487	0.906924	0.908987	0.91106	0.91106
PW-BC3W vs F1-BC2W	0.61082	0.619469	0.626118	0.631769	0.638686	0.648148	0.65666	0.669216	0.674374	0.682261	0.6917	0.702811	0.711382	0.712831	0.717213	0.718686	0.727651	0.732218	0.735294	0.739958	0.744681	0.746269	0.746269	0.747863	0.75188	0.755124	0.757576	0.763359	0.763359	0.763359	0.766703	0.766703	0.771775	0.774336	0.777778	0.778643	0.778643	0.78125	0.783875	0.783875	0.783875	0.786517	0.790068	0.79096	0.792752	0.794552	0.796359	0.798176	0.798176
PW-BC4W vs F1-BC3W	0.481541	0.487805	0.492611	0.496689	0.501672	0.508475	0.51458	0.52356	0.527241	0.53286	0.539568	0.547445	0.553506	0.554529	0.557621	0.558659	0.564972	0.568182	0.570342	0.573614	0.576923	0.578035	0.578035	0.579151	0.581959	0.584226	0.585938	0.589971	0.589971	0.589971	0.5923	0.5923	0.595829	0.59761	0.6	0.600601	0.600601	0.60241	0.60423	0.60423	0.60423	0.606061	0.608519	0.609137	0.610376	0.611621	0.61287	0.614125	0.614125
PW-BC5W vs F1-BC4W	0.220361	0.222717	0.224517	0.22604	0.227894	0.230415	0.232666	0.23596	0.237304	0.239349	0.241779	0.244618	0.246792	0.247158	0.248262	0.248633	0.250878	0.252016	0.252781	0.253936	0.255102	0.255493	0.255493	0.255885	0.256937	0.257732	0.258398	0.259875	0.259875	0.259875	0.260688	0.260688	0.261917	0.262605	0.263435	0.263713	0.263713	0.26455	0.265252	0.265252	0.265252	0.265957	0.267094	0.26738	0.267953	0.268528	0.269107	0.269687	0.269687
PW-BC6W vs F1-BC5W	0.176289	0.178174	0.179614	0.180832	0.182315	0.184332	0.186133	0.188768	0.189843	0.191479	0.193424	0.195695	0.197433	0.197726	0.19861	0.198906	0.200702	0.201613	0.202224	0.203149	0.204082	0.204394	0.204394	0.204708	0.20555	0.206186	0.206718	0.2079	0.2079	0.2079	0.208551	0.208551	0.209534	0.210084	0.210748	0.21097	0.21097	0.21164	0.212202	0.212202	0.212202	0.212766	0.213675	0.213904	0.214362	0.214823	0.215285	0.21575	0.21575
PW-BC7W vs F1-BC6W	0.132161	0.133573	0.134653	0.135566	0.136677	0.138189	0.139538	0.141513	0.142319	0.143545	0.145002	0.146704	0.148007	0.148227	0.148889	0.149111	0.150457	0.15114	0.151598	0.152291	0.15299	0.153224	0.153224	0.153459	0.15409	0.154567	0.154966	0.155852	0.155852	0.155852	0.156339	0.156339	0.157076	0.157489	0.157986	0.158153	0.158153	0.158655	0.159076	0.159076	0.159076	0.159499	0.160181	0.160352	0.160696	0.161041	0.161388	0.161736	0.161736
PW-BC8W vs F1-BC7W	0.0880685	0.0890093	0.0897282	0.0903362	0.0910768	0.0920833	0.0929824	0.0942978	0.0948344	0.0956509	0.0966214	0.097755	0.0986228	0.098769	0.09921	0.0993579	0.100255	0.100709	0.101014	0.101476	0.101941	0.102097	0.102097	0.102254	0.102674	0.102991	0.103257	0.103847	0.103847	0.103847	0.104172	0.104172	0.104663	0.104938	0.105269	0.10538	0.10538	0.105715	0.105995	0.105995	0.105995	0.106277	0.106731	0.106845	0.107074	0.107304	0.107535	0.107767	0.107767
PW vs F1-BC8W	0.0977517	0.0985222	0.099108	0.0996016	0.1002	0.10101	0.101729	0.102775	0.103199	0.103842	0.104603	0.105485	0.106157	0.10627	0.10661	0.106724	0.107411	0.107759	0.107991	0.108342	0.108696	0.108814	0.108814	0.108932	0.10929	0.109529	0.109769	0.110254	0.110254	0.110254	0.110497	0.110497	0.110865	0.111111	0.111359	0.111483	0.111483	0.111857	0.112108	0.112108	0.112108	0.11236	0.112867	0.112994	0.11325	0.113507	0.113766	0.114025	0.114025
ACCURACY ADMIXED	how many admixed individuals correctly detected / how many admixed individuals actually detected
F1 vs PW-F2	0.467532	0.494118	0.494505	0.5	0.5	0.518182	0.529915	0.535433	0.541985	0.532847	0.541667	0.546053	0.544304	0.540881	0.54321	0.539877	0.538462	0.540698	0.545977	0.536723	0.533333	0.535912	0.535912	0.532967	0.524324	0.518717	0.513228	0.512953	0.512953	0.512953	0.507692	0.507692	0.5	0.5	0.49505	0.492611	0.492611	0.485437	0.480769	0.480769	0.480769	0.47619	0.46729	0.465116	0.460829	0.456621	0.452489	0.44843	0.44843
F2-F1 vs PW-BC1W	1	1	1	1	1	1	1	1	1	1	1	1	1	1	1	1	1	1	1	1	1	1	1	1	0.994595	0.994652	0.989418	0.984456	0.984456	0.984456	0.984615	0.984615	0.984848	0.98	0.980198	0.975369	0.975369	0.961165	0.956731	0.956731	0.956731	0.952381	0.934579	0.930233	0.921659	0.913242	0.904977	0.896861	0.896861
BC1W-F1 vs PW-BC2W	1	1	1	1	1	1	1	1	1	1	1	1	1	1	1	1	1	1	1	1	1	1	1	1	1	1	1	1	1	1	1	1	1	1	1	1	1	1	1	1	1	1	0.995327	0.995349	0.995392	0.995434	0.995475	0.995516	0.995516
BC2W-F1 vs PW-BC3W	1	1	1	1	1	1	1	1	1	1	1	1	1	1	1	1	1	1	1	1	1	1	1	1	1	1	1	1	1	1	1	1	1	1	1	1	1	1	1	1	1	1	1	1	1	1	1	1	1
BC3W-F1 vs PW-BC4W	1	1	1	1	1	1	1	1	1	1	1	1	1	1	1	1	1	1	1	1	1	1	1	1	1	1	1	1	1	1	1	1	1	1	1	1	1	1	1	1	1	1	1	1	1	1	1	1	1
BC4W-F1 vs PW-BC5W	1	1	1	1	1	1	1	1	1	1	1	1	1	1	1	1	1	1	1	1	1	1	1	1	1	1	1	1	1	1	1	1	1	1	1	1	1	1	1	1	1	1	1	1	1	1	1	1	1
BC5W-F1 vs PW-BC6W	1	1	1	1	1	1	1	1	1	1	1	1	1	1	1	1	1	1	1	1	1	1	1	1	1	1	1	1	1	1	1	1	1	1	1	1	1	1	1	1	1	1	1	1	1	1	1	1	1
BC6W-F1 vs PW-BC7W	1	1	1	1	1	1	1	1	1	1	1	1	1	1	1	1	1	1	1	1	1	1	1	1	1	1	1	1	1	1	1	1	1	1	1	1	1	1	1	1	1	1	1	1	1	1	1	1	1
BC7W-F1 vs PW-BC8W	1	1	1	1	1	1	1	1	1	1	1	1	1	1	1	1	1	1	1	1	1	1	1	1	1	1	1	1	1	1	1	1	1	1	1	1	1	1	1	1	1	1	1	1	1	1	1	1	1
BC8W-F1 vs PW	1	1	1	1	1	1	1	1	1	1	1	1	1	1	1	1	1	1	1	1	1	1	1	1	1	1	1	1	1	1	1	1	1	1	1	1	1	1	1	1	1	1	1	1	1	1	1	1	1
PERFORMANCE PW	efficiency (PW) x accuracy (PW)
PW-F2 vs F1	0.899004	0.902314	0.901998	0.902693	0.902406	0.905868	0.908469	0.910052	0.911868	0.909757	0.912506	0.914305	0.914208	0.913208	0.914154	0.913154	0.913087	0.914053	0.916027	0.913027	0.912017	0.91301	0.91301	0.91201	0.90901	0.90701	0.90501	0.905001	0.905001	0.905001	0.903001	0.903001	0.900001	0.9	0.898	0.897	0.897	0.894	0.892	0.892	0.892	0.89	0.886	0.885	0.883	0.881	0.879	0.877	0.877
PW-BC1W vs F1-F2	0.827967	0.83877	0.845865	0.852273	0.859599	0.871249	0.881489	0.895522	0.901804	0.909091	0.920245	0.932642	0.941423	0.942408	0.947368	0.948367	0.957447	0.962567	0.966702	0.969828	0.974026	0.976139	0.976139	0.977199	0.978215	0.980351	0.980311	0.984593	0.984593	0.984593	0.986766	0.986766	0.990044	0.991131	0.993338	0.992227	0.992227	0.988894	0.98889	0.98889	0.98889	0.988889	0.984444	0.983333	0.981111	0.978889	0.976667	0.974444	0.974444
PW-BC2W vs F1-BC1W	0.69808	0.707965	0.715564	0.722022	0.729927	0.740741	0.750469	0.764818	0.770713	0.779727	0.790514	0.803213	0.813008	0.814664	0.819672	0.821355	0.831601	0.83682	0.840336	0.845666	0.851064	0.852878	0.852878	0.854701	0.859291	0.862999	0.865801	0.87241	0.87241	0.87241	0.876232	0.876232	0.882029	0.884956	0.888889	0.889878	0.889878	0.892857	0.895857	0.895857	0.895857	0.898876	0.900679	0.901696	0.903739	0.90579	0.907851	0.909922	0.909922
PW-BC3W vsF1-BC2W	0.61082	0.619469	0.626118	0.631769	0.638686	0.648148	0.65666	0.669216	0.674374	0.682261	0.6917	0.702811	0.711382	0.712831	0.717213	0.718686	0.727651	0.732218	0.735294	0.739958	0.744681	0.746269	0.746269	0.747863	0.75188	0.755124	0.757576	0.763359	0.763359	0.763359	0.766703	0.766703	0.771775	0.774336	0.777778	0.778643	0.778643	0.78125	0.783875	0.783875	0.783875	0.786517	0.790068	0.79096	0.792752	0.794552	0.796359	0.798176	0.798176
PW-BC4W vs F1-BC3W	0.481541	0.487805	0.492611	0.496689	0.501672	0.508475	0.51458	0.52356	0.527241	0.53286	0.539568	0.547445	0.553506	0.554529	0.557621	0.558659	0.564972	0.568182	0.570342	0.573614	0.576923	0.578035	0.578035	0.579151	0.581959	0.584226	0.585938	0.589971	0.589971	0.589971	0.5923	0.5923	0.595829	0.59761	0.6	0.600601	0.600601	0.60241	0.60423	0.60423	0.60423	0.606061	0.608519	0.609137	0.610376	0.611621	0.61287	0.614125	0.614125
PW-BC5W vs F1-BC4W	0.220361	0.222717	0.224517	0.22604	0.227894	0.230415	0.232666	0.23596	0.237304	0.239349	0.241779	0.244618	0.246792	0.247158	0.248262	0.248633	0.250878	0.252016	0.252781	0.253936	0.255102	0.255493	0.255493	0.255885	0.256937	0.257732	0.258398	0.259875	0.259875	0.259875	0.260688	0.260688	0.261917	0.262605	0.263435	0.263713	0.263713	0.26455	0.265252	0.265252	0.265252	0.265957	0.267094	0.26738	0.267953	0.268528	0.269107	0.269687	0.269687
PW-BC6W vs F1-BC5W	0.176289	0.178174	0.179614	0.180832	0.182315	0.184332	0.186133	0.188768	0.189843	0.191479	0.193424	0.195695	0.197433	0.197726	0.19861	0.198906	0.200702	0.201613	0.202224	0.203149	0.204082	0.204394	0.204394	0.204708	0.20555	0.206186	0.206718	0.2079	0.2079	0.2079	0.208551	0.208551	0.209534	0.210084	0.210748	0.21097	0.21097	0.21164	0.212202	0.212202	0.212202	0.212766	0.213675	0.213904	0.214362	0.214823	0.215285	0.21575	0.21575
PW-BC7W vs F1-BC6W	0.132161	0.133573	0.134653	0.135566	0.136677	0.138189	0.139538	0.141513	0.142319	0.143545	0.145002	0.146704	0.148007	0.148227	0.148889	0.149111	0.150457	0.15114	0.151598	0.152291	0.15299	0.153224	0.153224	0.153459	0.15409	0.154567	0.154966	0.155852	0.155852	0.155852	0.156339	0.156339	0.157076	0.157489	0.157986	0.158153	0.158153	0.158655	0.159076	0.159076	0.159076	0.159499	0.160181	0.160352	0.160696	0.161041	0.161388	0.161736	0.161736
PW-BC8W vs F1-BC7W	0.0880685	0.0890093	0.0897282	0.0903362	0.0910768	0.0920833	0.0929824	0.0942978	0.0948344	0.0956509	0.0966214	0.097755	0.0986228	0.098769	0.09921	0.0993579	0.100255	0.100709	0.101014	0.101476	0.101941	0.102097	0.102097	0.102254	0.102674	0.102991	0.103257	0.103847	0.103847	0.103847	0.104172	0.104172	0.104663	0.104938	0.105269	0.10538	0.10538	0.105715	0.105995	0.105995	0.105995	0.106277	0.106731	0.106845	0.107074	0.107304	0.107535	0.107767	0.107767
PW vs F1-BC8W	0.0977517	0.0985222	0.099108	0.0996016	0.1002	0.10101	0.101729	0.102775	0.103199	0.103842	0.104603	0.105485	0.106157	0.10627	0.10661	0.106724	0.107411	0.107759	0.107991	0.108342	0.108696	0.108814	0.108814	0.108932	0.10929	0.109529	0.109769	0.110254	0.110254	0.110254	0.110497	0.110497	0.110865	0.111111	0.111359	0.111483	0.111483	0.111857	0.112108	0.112108	0.112108	0.11236	0.112867	0.112994	0.11325	0.113507	0.113766	0.114025	0.114025
PERFORMANCE ADMIXED	efficiency (ADMIXED) x accuracy (ADMIXED)
F1 vs PW-F2	0.168312	0.207529	0.222527	0.24	0.255	0.295364	0.328547	0.364094	0.384809	0.388978	0.4225	0.453224	0.468101	0.465157	0.478025	0.475092	0.49	0.502849	0.518678	0.509887	0.512	0.519834	0.519834	0.516978	0.508595	0.503155	0.497831	0.507824	0.507824	0.507824	0.502615	0.502615	0.495	0.5	0.49505	0.492611	0.492611	0.485437	0.480769	0.480769	0.480769	0.47619	0.46729	0.465116	0.460829	0.456621	0.452489	0.44843	0.44843
F2-F1 vs PW-BC1W	0.385	0.425	0.455	0.48	0.51	0.55	0.585	0.635	0.655	0.685	0.72	0.76	0.79	0.795	0.81	0.815	0.845	0.86	0.87	0.885	0.9	0.905	0.905	0.91	0.915027	0.925027	0.925106	0.935233	0.935233	0.935233	0.945231	0.945231	0.960227	0.9604	0.970396	0.965616	0.965616	0.951553	0.951947	0.951947	0.951947	0.952381	0.934579	0.930233	0.921659	0.913242	0.904977	0.896861	0.896861
BC1W-F1 vs PW-BC2W	0.256667	0.283333	0.303333	0.32	0.34	0.366667	0.39	0.423333	0.436667	0.456667	0.48	0.506667	0.526667	0.53	0.54	0.543333	0.563333	0.573333	0.58	0.59	0.6	0.603333	0.603333	0.606667	0.616667	0.623333	0.63	0.643333	0.643333	0.643333	0.65	0.65	0.66	0.666667	0.673333	0.676667	0.676667	0.686667	0.693333	0.693333	0.693333	0.7	0.706682	0.710016	0.716682	0.723349	0.730015	0.736682	0.736682
BC2W-F1 vs PW-BC3W	0.1925	0.2125	0.2275	0.24	0.255	0.275	0.2925	0.3175	0.3275	0.3425	0.36	0.38	0.395	0.3975	0.405	0.4075	0.4225	0.43	0.435	0.4425	0.45	0.4525	0.4525	0.455	0.4625	0.4675	0.4725	0.4825	0.4825	0.4825	0.4875	0.4875	0.495	0.5	0.505	0.5075	0.5075	0.515	0.52	0.52	0.52	0.525	0.535	0.5375	0.5425	0.5475	0.5525	0.5575	0.5575
BC3W-F1 vs PW-BC4W	0.154	0.17	0.182	0.192	0.204	0.22	0.234	0.254	0.262	0.274	0.288	0.304	0.316	0.318	0.324	0.326	0.338	0.344	0.348	0.354	0.36	0.362	0.362	0.364	0.37	0.374	0.378	0.386	0.386	0.386	0.39	0.39	0.396	0.4	0.404	0.406	0.406	0.412	0.416	0.416	0.416	0.42	0.428	0.43	0.434	0.438	0.442	0.446	0.446
BC4W-F1 vs PW-BC5W	0.128333	0.141667	0.151667	0.16	0.17	0.183333	0.195	0.211667	0.218333	0.228333	0.24	0.253333	0.263333	0.265	0.27	0.271667	0.281667	0.286667	0.29	0.295	0.3	0.301667	0.301667	0.303333	0.308333	0.311667	0.315	0.321667	0.321667	0.321667	0.325	0.325	0.33	0.333333	0.336667	0.338333	0.338333	0.343333	0.346667	0.346667	0.346667	0.35	0.356667	0.358333	0.361667	0.365	0.368333	0.371667	0.371667
BC5W-F1 vs PW-BC6W	0.11	0.121429	0.13	0.137143	0.145714	0.157143	0.167143	0.181429	0.187143	0.195714	0.205714	0.217143	0.225714	0.227143	0.231429	0.232857	0.241429	0.245714	0.248571	0.252857	0.257143	0.258571	0.258571	0.26	0.264286	0.267143	0.27	0.275714	0.275714	0.275714	0.278571	0.278571	0.282857	0.285714	0.288571	0.29	0.29	0.294286	0.297143	0.297143	0.297143	0.3	0.305714	0.307143	0.31	0.312857	0.315714	0.318571	0.318571
BC6W-F1 vs PW-BC7W	0.09625	0.10625	0.11375	0.12	0.1275	0.1375	0.14625	0.15875	0.16375	0.17125	0.18	0.19	0.1975	0.19875	0.2025	0.20375	0.21125	0.215	0.2175	0.22125	0.225	0.22625	0.22625	0.2275	0.23125	0.23375	0.23625	0.24125	0.24125	0.24125	0.24375	0.24375	0.2475	0.25	0.2525	0.25375	0.25375	0.2575	0.26	0.26	0.26	0.2625	0.2675	0.26875	0.27125	0.27375	0.27625	0.27875	0.27875
BC7W-F1 vs PW-BC8W	0.0855556	0.0944444	0.101111	0.106667	0.113333	0.122222	0.13	0.141111	0.145556	0.152222	0.16	0.168889	0.175556	0.176667	0.18	0.181111	0.187778	0.191111	0.193333	0.196667	0.2	0.201111	0.201111	0.202222	0.205556	0.207778	0.21	0.214444	0.214444	0.214444	0.216667	0.216667	0.22	0.222222	0.224444	0.225556	0.225556	0.228889	0.231111	0.231111	0.231111	0.233333	0.237778	0.238889	0.241111	0.243333	0.245556	0.247778	0.247778
BC8W-F1 vs PW	0.077	0.085	0.091	0.096	0.102	0.11	0.117	0.127	0.131	0.137	0.144	0.152	0.158	0.159	0.162	0.163	0.169	0.172	0.174	0.177	0.18	0.181	0.181	0.182	0.185	0.187	0.189	0.193	0.193	0.193	0.195	0.195	0.198	0.2	0.202	0.203	0.203	0.206	0.208	0.208	0.208	0.21	0.214	0.215	0.217	0.219	0.221	0.223	0.223
MEAN PERFOMANCE	(performance PW + performance ADMIXED INDIVIDUALS )/ 2
PW-F2 vs F1	0.533658	0.554922	0.562263	0.571347	0.578703	0.600616	0.618508	0.637073	0.648339	0.649368	0.667503	0.683764	0.691155	0.689183	0.696089	0.694123	0.701544	0.708451	0.717353	0.711457	0.712009	0.716422	0.716422	0.714494	0.708802	0.705082	0.70142	0.706412	0.706412	0.706412	0.702808	0.702808	0.697501	0.7	0.696525	0.694805	0.694805	0.689718	0.686385	0.686385	0.686385	0.683095	0.676645	0.675058	0.671915	0.668811	0.665744	0.662715	0.662715
PW-BC1W vs F1-F2	0.606483	0.631885	0.650432	0.666136	0.684799	0.710624	0.733244	0.765261	0.778402	0.797045	0.820123	0.846321	0.865711	0.868704	0.878684	0.881683	0.901223	0.911283	0.918351	0.927414	0.937013	0.940569	0.940569	0.943599	0.946621	0.952689	0.952709	0.959913	0.959913	0.959913	0.965998	0.965998	0.975136	0.975765	0.981867	0.978921	0.978921	0.970224	0.970419	0.970419	0.970419	0.970635	0.959512	0.956783	0.951385	0.946065	0.940822	0.935653	0.935653
PW-BC2W vs F1-BC1W	0.477373	0.495649	0.509448	0.521011	0.534964	0.553704	0.570235	0.594076	0.60369	0.618197	0.635257	0.65494	0.669837	0.672332	0.679836	0.682344	0.697467	0.705077	0.710168	0.717833	0.725532	0.728106	0.728106	0.730684	0.737979	0.743166	0.7479	0.757872	0.757872	0.757872	0.763116	0.763116	0.771014	0.775811	0.781111	0.783272	0.783272	0.789762	0.794595	0.794595	0.794595	0.799438	0.80368	0.805856	0.81021	0.814569	0.818933	0.823302	0.823302
PW-BC3W vsF1-BC2W	0.40166	0.415985	0.426809	0.435884	0.446843	0.461574	0.47458	0.493358	0.500937	0.512381	0.52585	0.541406	0.553191	0.555165	0.561107	0.563093	0.575075	0.581109	0.585147	0.591229	0.59734	0.599384	0.599384	0.601432	0.60719	0.611312	0.615038	0.622929	0.622929	0.622929	0.627102	0.627102	0.633388	0.637168	0.641389	0.643071	0.643071	0.648125	0.651937	0.651937	0.651937	0.655758	0.662534	0.66423	0.667626	0.671026	0.67443	0.677838	0.677838
PW-BC4W vs F1-BC3W	0.31777	0.328902	0.337305	0.344344	0.352836	0.364237	0.37429	0.38878	0.39462	0.40343	0.413784	0.425723	0.434753	0.436264	0.44081	0.44233	0.451486	0.456091	0.459171	0.463807	0.468462	0.470017	0.470017	0.471575	0.47598	0.479113	0.481969	0.487985	0.487985	0.487985	0.49115	0.49115	0.495915	0.498805	0.502	0.5033	0.5033	0.507205	0.510115	0.510115	0.510115	0.51303	0.51826	0.519569	0.522188	0.52481	0.527435	0.530062	0.530062
PW-BC5W vs F1-BC4W	0.174347	0.182192	0.188092	0.19302	0.198947	0.206874	0.213833	0.223814	0.227819	0.233841	0.24089	0.248976	0.255063	0.256079	0.259131	0.26015	0.266272	0.269341	0.27139	0.274468	0.277551	0.27858	0.27858	0.279609	0.282635	0.284699	0.286699	0.290771	0.290771	0.290771	0.292844	0.292844	0.295959	0.297969	0.300051	0.301023	0.301023	0.303942	0.305959	0.305959	0.305959	0.307979	0.31188	0.312857	0.31481	0.316764	0.31872	0.320677	0.320677
PW-BC6W vs F1-BC5W	0.143145	0.149801	0.154807	0.158987	0.164015	0.170737	0.176638	0.185098	0.188493	0.193597	0.199569	0.206419	0.211574	0.212435	0.215019	0.215882	0.221066	0.223664	0.225398	0.228003	0.230612	0.231483	0.231483	0.232354	0.234918	0.236664	0.238359	0.241807	0.241807	0.241807	0.243561	0.243561	0.246195	0.247899	0.24966	0.250485	0.250485	0.252963	0.254672	0.254672	0.254672	0.256383	0.259695	0.260523	0.262181	0.26384	0.2655	0.267161	0.267161
PW-BC7W vs F1-BC6W	0.114205	0.119912	0.124201	0.127783	0.132089	0.137844	0.142894	0.150132	0.153035	0.157398	0.162501	0.168352	0.172754	0.173488	0.175694	0.17643	0.180854	0.18307	0.184549	0.18677	0.188995	0.189737	0.189737	0.19048	0.19267	0.194158	0.195608	0.198551	0.198551	0.198551	0.200045	0.200045	0.202288	0.203744	0.205243	0.205952	0.205952	0.208078	0.209538	0.209538	0.209538	0.210999	0.21384	0.214551	0.215973	0.217395	0.218819	0.220243	0.220243
PW-BC8W vs F1-BC7W	0.086812	0.0917269	0.0954196	0.0985014	0.102205	0.107153	0.111491	0.117704	0.120195	0.123937	0.128311	0.133322	0.137089	0.137718	0.139605	0.140235	0.144016	0.14591	0.147174	0.149071	0.150971	0.151604	0.151604	0.152238	0.154115	0.155385	0.156629	0.159146	0.159146	0.159146	0.160419	0.160419	0.162331	0.16358	0.164857	0.165468	0.165468	0.167302	0.168553	0.168553	0.168553	0.169805	0.172254	0.172867	0.174093	0.175319	0.176545	0.177773	0.177773
PW vs F1-BC8W	0.0873759	0.0917611	0.095054	0.0978008	0.1011	0.105505	0.109365	0.114887	0.1171	0.120421	0.124301	0.128743	0.132079	0.132635	0.134305	0.134862	0.138206	0.139879	0.140996	0.142671	0.144348	0.144907	0.144907	0.145466	0.147145	0.148265	0.149385	0.151627	0.151627	0.151627	0.152749	0.152749	0.154432	0.155556	0.156679	0.157241	0.157241	0.158928	0.160054	0.160054	0.160054	0.16118	0.163433	0.163997	0.165125	0.166254	0.167383	0.168513	0.168513
[truncated: 53 more columns]

## Sheet: Table S3
Supplementary Table S3. Average posterior probabilities to belong to the genotype classes of domestic and wild parentals (PD and PW), first (F1) and second (F2) generation hybrids, and eight backcross generations (BC1W-BC8W) with wolves (form BC1W to BC8W) as inferred through the Bayesian assignment analyses of the 39-STR reference and simulated genotypes performed in NEWHYBRIDS using the “Jeffre…
	PW	PD	F1	F2	1BCW	BCW2	BCW3	BCW4	BCW5	BCW6	BCW7	BCW8
RW	0.00020328	0	0	0	1.32804e-05	0.00634646	0.000172646	0.000134709	0.992209	0.000427143	0.000266243	0.000227196
PW	0.000239091	0	0	0	3.73737e-06	0.00185606	7.83838e-05	9.0202e-05	0.996708	0.000463333	0.000300303	0.000261111
F1	0	0	0.979855	0.00893343	0.0112032	7.07071e-06	0	0	0	0	0	0
F2	0	0	0.00953566	0.966655	0.0237205	7.90909e-05	0	0	0	0	0	0
BCW1	0	0	0.00917929	0.0119809	0.695167	0.283457	0.000105657	2.42424e-06	0.000107677	0	0	0
BCW2	1.09091e-05	0	0	0.000155758	0.146523	0.650473	0.00144667	0.00021101	0.201091	4.93939e-05	2.23232e-05	1.53535e-05
BCW3	5.16162e-05	0	0	2.62626e-06	0.0163591	0.336323	0.00178707	0.000433737	0.644703	0.00018202	8.93939e-05	6.62626e-05
BCW4	0.000129293	0	0	1.61616e-06	0.00441354	0.0695798	0.000741414	0.00029303	0.924171	0.000331616	0.000187475	0.000151616
BCW5	0.000191515	0	0	0	0.000177071	0.0178515	0.000256869	0.000154141	0.980487	0.000412222	0.000253939	0.000215253
BCW6	0.000216162	0	0	0	8.88889e-06	0.00508051	0.000142626	0.000119192	0.993474	0.000440202	0.000278586	0.000240101
BCW7	0.000231313	0	0	0	6.06061e-06	0.00283949	9.53535e-05	9.72727e-05	0.995728	0.000456061	0.000292626	0.000254444
BCW8	0.000237778	0	0	0	3.23232e-06	0.00204071	8.12121e-05	9.12121e-05	0.996524	0.00046202	0.000299091	0.000260303
PD	0	0.00127576	0	0	0	0	0	0	0	0	0	0
RD	0	0.00128614	0	0	0	0	0	0	0	0	0	0

## Sheet: Table S4
Supplementary Table S4. Average membership proportions Qi to the wolf (Qwolf) cluster with their confidence intervals (90% CI) and ranges of the individual assignment coefficients qi to the wolf (qwolf) with their confidence intervals (90% CI) estimated through the Bayesian assignment analyses of the 12-STR reference and simulated genotypes performed in PARALLEL STRUCTURE, assuming K = 2 clusters…
Group	Qwolf (90% CI)	Range of qwolf (90% CI)
RW	0.997 (0.989-1.000)	0.992 (CI = 0.942-1.000) - 0.999 (CI = 0.996-1.000)
RD	0.003 (0.000-0.011)	0001 (CI = 0.000-0.005) - 0.010 (CI = 0.000-0.065)
PW	0.998 (0.992-1.000)	0.995 (CI = 0.972-1.000) - 0.999 (CI = 0.995-1.000)
PD	0.003 (0.000-0.010)	0001 (CI = 0.000-0.005) - 0.010 (CI = 0.000-0.066)
F1	0.515 (0.289-0.741)	0.333 (CI = 0.142-0.551) - 0.726 (CI = 0.475-1.000)
F2	0.531 (0.308-0.751)	0.143 (CI = 0.000-0.370) - 0.971 (CI = 0.787-1.000)
BC1W	0.814 (0.613-0.952)	0.515 (CI = 0.287-0.743) - 0.997 (CI = 0.986-1.000)
BC2W	0.926 (0.808-0.991)	0.628 (CI = 0.364-0.858) - 0.999 (CI = 0.995-1.000)
BC3W	0.981 (0.926-0.999)	0.781 (CI = 0.562-0.963) - 0.999 (CI = 0.995-1.000)
BC4W	0.991 (0.956-1.000)	0.870 (CI = 0.640-1.000) - 0.999 (CI = 0.995-1.000)
BC5W	0.994 (0.974-1.000)	0.890 (CI = 0.640-1.000) - 0.999 (CI = 0.996-1.000)
BC6W	0.996 (0.982-1.000)	0.927 (CI = 0.690-1.000) - 0.999 (CI = 0.995-1.000)
BC7W	0.997 (0.984-1.000)	0.941 (CI = 0.723-1.000) - 0.999 (CI = 0.995-1.000)
BC8W	0.997 (0.988-1.000)	0.982 (CI = 0.876-1.000) - 0.999 (CI = 0.995-1.000)

## Sheet: Tab S5
Supplementary Table S5. Accuracy, efficiency and performance calculated for different candidate q-thresholds ranging from 0.500 to 0.999 and for the 12-STR marker panel. Data comprise the 12-STR genotypes of the simulated wild (PW) and domestic (PD) parentals, first (F1) and second (F2) generation hybrids, and eight backcross generations (BC1W-BC8W) with wild parentals.
	How many individuals show qi > threshold
Count	sum of 0.5	sum of 0.505	sum of 0.51	sum of 0.515	sum of 0.52	sum of 0.525	sum of 0.53	sum of 0.535	sum of 0.54	sum of 0.545	sum of 0.55	sum of 0.555	sum of 0.56	sum of 0.565	sum of 0.57	sum of 0.575	sum of 0.58	sum of 0.585	sum of 0.59	sum of 0.595	sum of 0.6	sum of 0.605	sum of 0.61	sum of 0.615	sum of 0.62	sum of 0.625	sum of 0.63	sum of 0.635	sum of 0.64	sum of 0.645	sum of 0.65	sum of 0.655	sum of 0.66	sum of 0.665	sum of 0.67	sum of 0.675	sum of 0.68	sum of 0.685	sum of 0.69	sum of 0.695	sum of 0.7	sum of 0.705	sum of 0.71	sum of 0.715	sum of 0.72	sum of 0.725	sum of 0.73	sum of 0.735	sum of 0.74
BC1W	100	100	100	100	99	99	99	99	99	99	99	99	99	99	98	98	98	98	98	97	97	97	96	96	96	95	94	93	93	92	90	86	86	86	85	85	85	82	81	79	78	77	77	75	75	74	72	71	71
BC2W	100	100	100	100	100	100	100	100	100	100	100	100	100	100	100	100	100	100	100	100	100	100	100	100	100	100	99	99	99	99	99	99	99	98	98	98	98	98	98	97	97	97	97	97	97	95	95	94	94
BC3W	100	100	100	100	100	100	100	100	100	100	100	100	100	100	100	100	100	100	100	100	100	100	100	100	100	100	100	100	100	100	100	100	100	100	100	100	100	100	100	100	100	100	100	100	100	100	100	100	100
BC4W	100	100	100	100	100	100	100	100	100	100	100	100	100	100	100	100	100	100	100	100	100	100	100	100	100	100	100	100	100	100	100	100	100	100	100	100	100	100	100	100	100	100	100	100	100	100	100	100	100
BC5W	100	100	100	100	100	100	100	100	100	100	100	100	100	100	100	100	100	100	100	100	100	100	100	100	100	100	100	100	100	100	100	100	100	100	100	100	100	100	100	100	100	100	100	100	100	100	100	100	100
BC6W	100	100	100	100	100	100	100	100	100	100	100	100	100	100	100	100	100	100	100	100	100	100	100	100	100	100	100	100	100	100	100	100	100	100	100	100	100	100	100	100	100	100	100	100	100	100	100	100	100
BC7W	100	100	100	100	100	100	100	100	100	100	100	100	100	100	100	100	100	100	100	100	100	100	100	100	100	100	100	100	100	100	100	100	100	100	100	100	100	100	100	100	100	100	100	100	100	100	100	100	100
BC8W	100	100	100	100	100	100	100	100	100	100	100	100	100	100	100	100	100	100	100	100	100	100	100	100	100	100	100	100	100	100	100	100	100	100	100	100	100	100	100	100	100	100	100	100	100	100	100	100	100
F1	54	52	51	50	49	46	41	39	34	29	28	25	24	21	21	20	19	15	15	14	13	10	10	8	7	7	7	5	4	4	3	3	3	3	3	3	3	1	1	1	1	1	1	1	1	1	0	0	0
F2	56	56	54	54	52	51	50	49	48	46	46	43	41	41	41	40	40	38	37	36	33	31	31	29	26	23	23	22	22	22	20	19	19	16	16	14	13	13	12	11	11	8	7	6	6	5	5	5	5
PD	0	0	0	0	0	0	0	0	0	0	0	0	0	0	0	0	0	0	0	0	0	0	0	0	0	0	0	0	0	0	0	0	0	0	0	0	0	0	0	0	0	0	0	0	0	0	0	0	0
PW	100	100	100	100	100	100	100	100	100	100	100	100	100	100	100	100	100	100	100	100	100	100	100	100	100	100	100	100	100	100	100	100	100	100	100	100	100	100	100	100	100	100	100	100	100	100	100	100	100
Total	1010	1008	1005	1004	1000	996	990	987	981	974	973	967	964	961	960	958	957	951	950	947	943	938	937	933	929	925	923	919	918	917	912	907	907	903	902	900	899	894	892	888	887	883	882	879	879	875	872	870	870
EFFICIENCY PW	how many PW detected / how many PW should be detected
PW-F2	0.956	0.956	0.954	0.954	0.951	0.95	0.949	0.948	0.947	0.945	0.945	0.942	0.94	0.94	0.939	0.938	0.938	0.936	0.935	0.933	0.93	0.928	0.927	0.925	0.922	0.918	0.916	0.914	0.914	0.913	0.909	0.904	0.904	0.9	0.899	0.897	0.896	0.893	0.891	0.887	0.886	0.882	0.881	0.878	0.878	0.874	0.872	0.87	0.87
PW-BC1W	1	1	1	1	0.998889	0.998889	0.998889	0.998889	0.998889	0.998889	0.998889	0.998889	0.998889	0.998889	0.997778	0.997778	0.997778	0.997778	0.997778	0.996667	0.996667	0.996667	0.995556	0.995556	0.995556	0.994444	0.992222	0.991111	0.991111	0.99	0.987778	0.983333	0.983333	0.982222	0.981111	0.981111	0.981111	0.977778	0.976667	0.973333	0.972222	0.971111	0.971111	0.968889	0.968889	0.965556	0.963333	0.961111	0.961111
PW-BC2W	1	1	1	1	1	1	1	1	1	1	1	1	1	1	1	1	1	1	1	1	1	1	1	1	1	1	0.99875	0.99875	0.99875	0.99875	0.99875	0.99875	0.99875	0.9975	0.9975	0.9975	0.9975	0.9975	0.9975	0.99625	0.99625	0.99625	0.99625	0.99625	0.99625	0.99375	0.99375	0.9925	0.9925
PW-BC3W	1	1	1	1	1	1	1	1	1	1	1	1	1	1	1	1	1	1	1	1	1	1	1	1	1	1	1	1	1	1	1	1	1	1	1	1	1	1	1	1	1	1	1	1	1	1	1	1	1
PW-BC4W	1	1	1	1	1	1	1	1	1	1	1	1	1	1	1	1	1	1	1	1	1	1	1	1	1	1	1	1	1	1	1	1	1	1	1	1	1	1	1	1	1	1	1	1	1	1	1	1	1
PW-BC5W	1	1	1	1	1	1	1	1	1	1	1	1	1	1	1	1	1	1	1	1	1	1	1	1	1	1	1	1	1	1	1	1	1	1	1	1	1	1	1	1	1	1	1	1	1	1	1	1	1
PW-BC6W	1	1	1	1	1	1	1	1	1	1	1	1	1	1	1	1	1	1	1	1	1	1	1	1	1	1	1	1	1	1	1	1	1	1	1	1	1	1	1	1	1	1	1	1	1	1	1	1	1
PW-BC7W	1	1	1	1	1	1	1	1	1	1	1	1	1	1	1	1	1	1	1	1	1	1	1	1	1	1	1	1	1	1	1	1	1	1	1	1	1	1	1	1	1	1	1	1	1	1	1	1	1
PW-BC8W	1	1	1	1	1	1	1	1	1	1	1	1	1	1	1	1	1	1	1	1	1	1	1	1	1	1	1	1	1	1	1	1	1	1	1	1	1	1	1	1	1	1	1	1	1	1	1	1	1
PW	1	1	1	1	1	1	1	1	1	1	1	1	1	1	1	1	1	1	1	1	1	1	1	1	1	1	1	1	1	1	1	1	1	1	1	1	1	1	1	1	1	1	1	1	1	1	1	1	1
EFFICIENCY ADMIXED	how many admixed individuals / how many admixed individuals should be detected
F1	0.46	0.48	0.49	0.5	0.51	0.54	0.59	0.61	0.66	0.71	0.72	0.75	0.76	0.79	0.79	0.8	0.81	0.85	0.85	0.86	0.87	0.9	0.9	0.92	0.93	0.93	0.93	0.95	0.96	0.96	0.97	0.97	0.97	0.97	0.97	0.97	0.97	0.99	0.99	0.99	0.99	0.99	0.99	0.99	0.99	0.99	1	1	1
F2-F1	0.45	0.46	0.475	0.48	0.495	0.515	0.545	0.56	0.59	0.625	0.63	0.66	0.675	0.69	0.69	0.7	0.705	0.735	0.74	0.75	0.77	0.795	0.795	0.815	0.835	0.85	0.85	0.865	0.87	0.87	0.885	0.89	0.89	0.905	0.905	0.915	0.92	0.93	0.935	0.94	0.94	0.955	0.96	0.965	0.965	0.97	0.975	0.975	0.975
BC1W-F1	0.3	0.306667	0.316667	0.32	0.333333	0.346667	0.366667	0.376667	0.396667	0.42	0.423333	0.443333	0.453333	0.463333	0.466667	0.473333	0.476667	0.496667	0.5	0.51	0.523333	0.54	0.543333	0.556667	0.57	0.583333	0.586667	0.6	0.603333	0.606667	0.623333	0.64	0.64	0.65	0.653333	0.66	0.663333	0.68	0.686667	0.696667	0.7	0.713333	0.716667	0.726667	0.726667	0.733333	0.743333	0.746667	0.746667
BC2W-F1	0.225	0.23	0.2375	0.24	0.25	0.26	0.275	0.2825	0.2975	0.315	0.3175	0.3325	0.34	0.3475	0.35	0.355	0.3575	0.3725	0.375	0.3825	0.3925	0.405	0.4075	0.4175	0.4275	0.4375	0.4425	0.4525	0.455	0.4575	0.47	0.4825	0.4825	0.4925	0.495	0.5	0.5025	0.515	0.52	0.53	0.5325	0.5425	0.545	0.5525	0.5525	0.5625	0.57	0.575	0.575
BC3W-F1	0.18	0.184	0.19	0.192	0.2	0.208	0.22	0.226	0.238	0.252	0.254	0.266	0.272	0.278	0.28	0.284	0.286	0.298	0.3	0.306	0.314	0.324	0.326	0.334	0.342	0.35	0.354	0.362	0.364	0.366	0.376	0.386	0.386	0.394	0.396	0.4	0.402	0.412	0.416	0.424	0.426	0.434	0.436	0.442	0.442	0.45	0.456	0.46	0.46
BC4W-F1	0.15	0.153333	0.158333	0.16	0.166667	0.173333	0.183333	0.188333	0.198333	0.21	0.211667	0.221667	0.226667	0.231667	0.233333	0.236667	0.238333	0.248333	0.25	0.255	0.261667	0.27	0.271667	0.278333	0.285	0.291667	0.295	0.301667	0.303333	0.305	0.313333	0.321667	0.321667	0.328333	0.33	0.333333	0.335	0.343333	0.346667	0.353333	0.355	0.361667	0.363333	0.368333	0.368333	0.375	0.38	0.383333	0.383333
BC5W-F1	0.128571	0.131429	0.135714	0.137143	0.142857	0.148571	0.157143	0.161429	0.17	0.18	0.181429	0.19	0.194286	0.198571	0.2	0.202857	0.204286	0.212857	0.214286	0.218571	0.224286	0.231429	0.232857	0.238571	0.244286	0.25	0.252857	0.258571	0.26	0.261429	0.268571	0.275714	0.275714	0.281429	0.282857	0.285714	0.287143	0.294286	0.297143	0.302857	0.304286	0.31	0.311429	0.315714	0.315714	0.321429	0.325714	0.328571	0.328571
BC6W-F1	0.1125	0.115	0.11875	0.12	0.125	0.13	0.1375	0.14125	0.14875	0.1575	0.15875	0.16625	0.17	0.17375	0.175	0.1775	0.17875	0.18625	0.1875	0.19125	0.19625	0.2025	0.20375	0.20875	0.21375	0.21875	0.22125	0.22625	0.2275	0.22875	0.235	0.24125	0.24125	0.24625	0.2475	0.25	0.25125	0.2575	0.26	0.265	0.26625	0.27125	0.2725	0.27625	0.27625	0.28125	0.285	0.2875	0.2875
BC7W-F1	0.1	0.102222	0.105556	0.106667	0.111111	0.115556	0.122222	0.125556	0.132222	0.14	0.141111	0.147778	0.151111	0.154444	0.155556	0.157778	0.158889	0.165556	0.166667	0.17	0.174444	0.18	0.181111	0.185556	0.19	0.194444	0.196667	0.201111	0.202222	0.203333	0.208889	0.214444	0.214444	0.218889	0.22	0.222222	0.223333	0.228889	0.231111	0.235556	0.236667	0.241111	0.242222	0.245556	0.245556	0.25	0.253333	0.255556	0.255556
BC8W-F1	0.09	0.092	0.095	0.096	0.1	0.104	0.11	0.113	0.119	0.126	0.127	0.133	0.136	0.139	0.14	0.142	0.143	0.149	0.15	0.153	0.157	0.162	0.163	0.167	0.171	0.175	0.177	0.181	0.182	0.183	0.188	0.193	0.193	0.197	0.198	0.2	0.201	0.206	0.208	0.212	0.213	0.217	0.218	0.221	0.221	0.225	0.228	0.23	0.23
ACCURACY PW	how many PW correctly detected / how many PW actually detected
PW-F2 vs F1	0.946535	0.948413	0.949254	0.950199	0.951	0.953815	0.958586	0.960486	0.965341	0.970226	0.971223	0.974147	0.975104	0.978148	0.978125	0.979123	0.980146	0.984227	0.984211	0.985216	0.986214	0.989339	0.989328	0.991426	0.992465	0.992432	0.992416	0.994559	0.995643	0.995638	0.996711	0.996692	0.996692	0.996678	0.996674	0.996667	0.996663	0.998881	0.998879	0.998874	0.998873	0.998867	0.998866	0.998862	0.998862	0.998857	1	1	1
PW-BC1W vs F1-F2	0.845865	0.849057	0.852273	0.85389	0.857007	0.862764	0.871969	0.876218	0.885714	0.896311	0.898102	0.90625	0.909919	0.915479	0.915392	0.9182	0.920082	0.929607	0.93057	0.933403	0.938285	0.946203	0.946146	0.952179	0.957265	0.9603	0.960215	0.965368	0.967462	0.967427	0.971585	0.972527	0.972527	0.975717	0.975691	0.977852	0.978936	0.98324	0.984323	0.985377	0.98536	0.988688	0.989807	0.990909	0.990909	0.992009	0.994266	0.994253	0.994253
PW-BC2W vs F1-BC1W	0.714286	0.716846	0.720721	0.722022	0.726612	0.73193	0.740056	0.744186	0.752587	0.762631	0.764088	0.772947	0.777454	0.782014	0.782779	0.785855	0.787402	0.796813	0.798403	0.802407	0.808898	0.81716	0.817996	0.824742	0.831601	0.837696	0.838405	0.844609	0.846398	0.847296	0.854545	0.860065	0.860065	0.86551	0.86645	0.870229	0.872131	0.878855	0.881768	0.885556	0.886541	0.893498	0.895506	0.899549	0.899549	0.902384	0.906499	0.907429	0.907429
PW-BC3W vsF1-BC2W	0.625	0.62724	0.630631	0.631769	0.635786	0.640439	0.647549	0.651163	0.658514	0.667302	0.668577	0.676329	0.680272	0.684262	0.684932	0.687623	0.688976	0.697211	0.698603	0.702106	0.707786	0.715015	0.715746	0.721649	0.727651	0.732984	0.734523	0.739958	0.741525	0.742312	0.748663	0.753498	0.753498	0.759219	0.760043	0.763359	0.765027	0.770925	0.773481	0.777778	0.778643	0.784753	0.786517	0.790068	0.790068	0.794552	0.798176	0.8	0.8
PW-BC4W vs F1-BC3W	0.491803	0.493421	0.495868	0.496689	0.499584	0.502934	0.508044	0.510638	0.515907	0.522193	0.523104	0.528634	0.531444	0.534283	0.534759	0.536673	0.537634	0.543478	0.544465	0.546946	0.550964	0.55607	0.556586	0.560748	0.564972	0.56872	0.569801	0.573614	0.574713	0.575264	0.57971	0.58309	0.58309	0.587084	0.587659	0.589971	0.591133	0.595238	0.597015	0.6	0.600601	0.604839	0.606061	0.608519	0.608519	0.611621	0.614125	0.615385	0.615385
PW-BC5W vs F1-BC4W	0.224215	0.22482	0.225734	0.22604	0.227169	0.228415	0.230309	0.231267	0.233209	0.235516	0.235849	0.237869	0.238892	0.239923	0.240154	0.240848	0.241196	0.243309	0.243665	0.244618	0.246063	0.247893	0.248139	0.249626	0.25113	0.252525	0.253036	0.254453	0.254842	0.255102	0.256805	0.258264	0.258264	0.25974	0.26001	0.260824	0.261233	0.262881	0.263574	0.264831	0.265111	0.266667	0.267094	0.268097	0.268097	0.269397	0.270416	0.271003	0.271003
PW-BC6W vs F1-BC5W	0.179372	0.179856	0.180587	0.180832	0.181736	0.182732	0.184247	0.185014	0.186567	0.188413	0.188679	0.190295	0.191113	0.191939	0.192123	0.192678	0.192957	0.194647	0.194932	0.195695	0.19685	0.198314	0.198511	0.1997	0.200904	0.20202	0.202429	0.203562	0.203874	0.204082	0.205444	0.206612	0.206612	0.207792	0.208008	0.208659	0.208986	0.210305	0.210859	0.211864	0.212089	0.213333	0.213675	0.214477	0.214477	0.215517	0.216333	0.216802	0.216802
PW-BC7W vs F1-BC6W	0.134472	0.134834	0.135382	0.135565	0.136243	0.136989	0.138125	0.1387	0.139864	0.141247	0.141446	0.142657	0.143271	0.143889	0.144027	0.144443	0.144652	0.145919	0.146132	0.146704	0.14757	0.148667	0.148815	0.149706	0.150608	0.151445	0.151752	0.152601	0.152834	0.15299	0.154011	0.154886	0.154886	0.155771	0.155933	0.156421	0.156666	0.157655	0.15807	0.158824	0.158992	0.159925	0.160181	0.160782	0.160782	0.161562	0.162173	0.162525	0.162525
PW-BC8W vs F1-BC7W	0.0896075	0.089849	0.0902139	0.0903361	0.0907874	0.0912846	0.0920409	0.0924237	0.093199	0.0941201	0.0942532	0.0950597	0.0954682	0.0958801	0.0959722	0.0962494	0.0963885	0.0972321	0.0973742	0.0977551	0.098332	0.0990626	0.099161	0.0997546	0.100355	0.100913	0.101117	0.101683	0.101838	0.101942	0.102622	0.103205	0.103205	0.103795	0.103903	0.104228	0.104391	0.105049	0.105326	0.105828	0.10594	0.106561	0.106732	0.107133	0.107133	0.107652	0.108059	0.108294	0.108294
PW vs F1-BC8W	0.0990099	0.0992063	0.0995025	0.0996016	0.1	0.100402	0.10101	0.101317	0.101937	0.102669	0.102775	0.103413	0.103734	0.104058	0.104167	0.104384	0.104493	0.105152	0.105263	0.105597	0.106045	0.10661	0.106724	0.107181	0.107643	0.108108	0.108342	0.108814	0.108932	0.109051	0.109649	0.110254	0.110254	0.110742	0.110865	0.111111	0.111235	0.111857	0.112108	0.112613	0.11274	0.11325	0.113379	0.113766	0.113766	0.114286	0.114679	0.114943	0.114943
ACCURACY ADMIXED	how many admixed individuals correctly detected / how many admixed individuals actually detected
F1 vs PW-F2	0.511111	0.521739	0.515789	0.520833	0.51	0.519231	0.536364	0.539823	0.554622	0.563492	0.566929	0.56391	0.558824	0.568345	0.564286	0.56338	0.566434	0.57047	0.566667	0.562092	0.55414	0.555556	0.552147	0.550898	0.54386	0.531429	0.525424	0.524862	0.527473	0.52459	0.515957	0.502591	0.502591	0.492386	0.489899	0.485	0.482587	0.480583	0.475962	0.466981	0.464789	0.456221	0.454128	0.447964	0.447964	0.44	0.438596	0.434783	0.434783
F2-F1 vs PW-BC1W	1	1	1	1	0.99	0.990385	0.990909	0.99115	0.991597	0.992063	0.992126	0.992481	0.992647	0.992806	0.985714	0.985915	0.986014	0.986577	0.986667	0.980392	0.980892	0.981481	0.97546	0.976048	0.976608	0.971429	0.960452	0.955801	0.956044	0.95082	0.941489	0.92228	0.92228	0.918782	0.914141	0.915	0.915423	0.902913	0.899038	0.886792	0.882629	0.880184	0.880734	0.873303	0.873303	0.862222	0.855263	0.847826	0.847826
BC1W-F1 vs PW-BC2W	1	1	1	1	1	1	1	1	1	1	1	1	1	1	1	1	1	1	1	1	1	1	1	1	1	1	0.99435	0.994475	0.994505	0.994536	0.994681	0.994819	0.994819	0.989848	0.989899	0.99	0.99005	0.990291	0.990385	0.985849	0.985915	0.986175	0.986239	0.986425	0.986425	0.977778	0.97807	0.973913	0.973913
BC2W-F1 vs PW-BC3W	1	1	1	1	1	1	1	1	1	1	1	1	1	1	1	1	1	1	1	1	1	1	1	1	1	1	1	1	1	1	1	1	1	1	1	1	1	1	1	1	1	1	1	1	1	1	1	1	1
BC3W-F1 vs PW-BC4W	1	1	1	1	1	1	1	1	1	1	1	1	1	1	1	1	1	1	1	1	1	1	1	1	1	1	1	1	1	1	1	1	1	1	1	1	1	1	1	1	1	1	1	1	1	1	1	1	1
BC4W-F1 vs PW-BC5W	1	1	1	1	1	1	1	1	1	1	1	1	1	1	1	1	1	1	1	1	1	1	1	1	1	1	1	1	1	1	1	1	1	1	1	1	1	1	1	1	1	1	1	1	1	1	1	1	1
BC5W-F1 vs PW-BC6W	1	1	1	1	1	1	1	1	1	1	1	1	1	1	1	1	1	1	1	1	1	1	1	1	1	1	1	1	1	1	1	1	1	1	1	1	1	1	1	1	1	1	1	1	1	1	1	1	1
BC6W-F1 vs PW-BC7W	1	1	1	1	1	1	1	1	1	1	1	1	1	1	1	1	1	1	1	1	1	1	1	1	1	1	1	1	1	1	1	1	1	1	1	1	1	1	1	1	1	1	1	1	1	1	1	1	1
BC7W-F1 vs PW-BC8W	1	1	1	1	1	1	1	1	1	1	1	1	1	1	1	1	1	1	1	1	1	1	1	1	1	1	1	1	1	1	1	1	1	1	1	1	1	1	1	1	1	1	1	1	1	1	1	1	1
BC8W-F1 vs PW	1	1	1	1	1	1	1	1	1	1	1	1	1	1	1	1	1	1	1	1	1	1	1	1	1	1	1	1	1	1	1	1	1	1	1	1	1	1	1	1	1	1	1	1	1	1	1	1	1
PERFORMANCE PW	efficiency (PW) x accuracy (PW)
PW-F2 vs F1	0.904887	0.906683	0.905588	0.90649	0.904401	0.906124	0.909698	0.910541	0.914178	0.916863	0.917806	0.917646	0.916598	0.919459	0.918459	0.918418	0.919377	0.921237	0.920237	0.919207	0.917179	0.918107	0.917107	0.917069	0.915053	0.911053	0.909053	0.909027	0.910017	0.909017	0.90601	0.90101	0.90101	0.89701	0.89601	0.89401	0.89301	0.892001	0.890001	0.886001	0.885001	0.881001	0.880001	0.877001	0.877001	0.873001	0.872	0.87	0.87
PW-BC1W vs F1-F2	0.845865	0.849057	0.852273	0.85389	0.856054	0.861805	0.871	0.875245	0.88473	0.895315	0.897104	0.905243	0.908908	0.914461	0.913358	0.91616	0.918037	0.927541	0.928502	0.930291	0.935157	0.943049	0.941941	0.947947	0.95301	0.954965	0.952747	0.956787	0.958862	0.957752	0.95971	0.956319	0.956319	0.958371	0.957261	0.959381	0.960445	0.96139	0.961355	0.9591	0.957989	0.960126	0.961213	0.960081	0.960081	0.95784	0.95781	0.955587	0.955587
PW-BC2W vs F1-BC1W	0.714286	0.716846	0.720721	0.722022	0.726612	0.73193	0.740056	0.744186	0.752587	0.762631	0.764088	0.772947	0.777454	0.782014	0.782779	0.785855	0.787402	0.796813	0.798403	0.802407	0.808898	0.81716	0.817996	0.824742	0.831601	0.837696	0.837357	0.843553	0.84534	0.846237	0.853477	0.85899	0.85899	0.863346	0.864283	0.868053	0.869951	0.876657	0.879564	0.882235	0.883216	0.890147	0.892147	0.896175	0.896175	0.896744	0.900834	0.900623	0.900623
PW-BC3W vsF1-BC2W	0.625	0.62724	0.630631	0.631769	0.635786	0.640439	0.647549	0.651163	0.658514	0.667302	0.668577	0.676329	0.680272	0.684262	0.684932	0.687623	0.688976	0.697211	0.698603	0.702106	0.707786	0.715015	0.715746	0.721649	0.727651	0.732984	0.734523	0.739958	0.741525	0.742312	0.748663	0.753498	0.753498	0.759219	0.760043	0.763359	0.765027	0.770925	0.773481	0.777778	0.778643	0.784753	0.786517	0.790068	0.790068	0.794552	0.798176	0.8	0.8
PW-BC4W vs F1-BC3W	0.491803	0.493421	0.495868	0.496689	0.499584	0.502934	0.508044	0.510638	0.515907	0.522193	0.523104	0.528634	0.531444	0.534283	0.534759	0.536673	0.537634	0.543478	0.544465	0.546946	0.550964	0.55607	0.556586	0.560748	0.564972	0.56872	0.569801	0.573614	0.574713	0.575264	0.57971	0.58309	0.58309	0.587084	0.587659	0.589971	0.591133	0.595238	0.597015	0.6	0.600601	0.604839	0.606061	0.608519	0.608519	0.611621	0.614125	0.615385	0.615385
PW-BC5W vs F1-BC4W	0.224215	0.22482	0.225734	0.22604	0.227169	0.228415	0.230309	0.231267	0.233209	0.235516	0.235849	0.237869	0.238892	0.239923	0.240154	0.240848	0.241196	0.243309	0.243665	0.244618	0.246063	0.247893	0.248139	0.249626	0.25113	0.252525	0.253036	0.254453	0.254842	0.255102	0.256805	0.258264	0.258264	0.25974	0.26001	0.260824	0.261233	0.262881	0.263574	0.264831	0.265111	0.266667	0.267094	0.268097	0.268097	0.269397	0.270416	0.271003	0.271003
PW-BC6W vs F1-BC5W	0.179372	0.179856	0.180587	0.180832	0.181736	0.182732	0.184247	0.185014	0.186567	0.188413	0.188679	0.190295	0.191113	0.191939	0.192123	0.192678	0.192957	0.194647	0.194932	0.195695	0.19685	0.198314	0.198511	0.1997	0.200904	0.20202	0.202429	0.203562	0.203874	0.204082	0.205444	0.206612	0.206612	0.207792	0.208008	0.208659	0.208986	0.210305	0.210859	0.211864	0.212089	0.213333	0.213675	0.214477	0.214477	0.215517	0.216333	0.216802	0.216802
PW-BC7W vs F1-BC6W	0.134472	0.134834	0.135382	0.135565	0.136243	0.136989	0.138125	0.1387	0.139864	0.141247	0.141446	0.142657	0.143271	0.143889	0.144027	0.144443	0.144652	0.145919	0.146132	0.146704	0.14757	0.148667	0.148815	0.149706	0.150608	0.151445	0.151752	0.152601	0.152834	0.15299	0.154011	0.154886	0.154886	0.155771	0.155933	0.156421	0.156666	0.157655	0.15807	0.158824	0.158992	0.159925	0.160181	0.160782	0.160782	0.161562	0.162173	0.162525	0.162525
PW-BC8W vs F1-BC7W	0.0896075	0.089849	0.0902139	0.0903361	0.0907874	0.0912846	0.0920409	0.0924237	0.093199	0.0941201	0.0942532	0.0950597	0.0954682	0.0958801	0.0959722	0.0962494	0.0963885	0.0972321	0.0973742	0.0977551	0.098332	0.0990626	0.099161	0.0997546	0.100355	0.100913	0.101117	0.101683	0.101838	0.101942	0.102622	0.103205	0.103205	0.103795	0.103903	0.104228	0.104391	0.105049	0.105326	0.105828	0.10594	0.106561	0.106732	0.107133	0.107133	0.107652	0.108059	0.108294	0.108294
PW vs F1-BC8W	0.0990099	0.0992063	0.0995025	0.0996016	0.1	0.100402	0.10101	0.101317	0.101937	0.102669	0.102775	0.103413	0.103734	0.104058	0.104167	0.104384	0.104493	0.105152	0.105263	0.105597	0.106045	0.10661	0.106724	0.107181	0.107643	0.108108	0.108342	0.108814	0.108932	0.109051	0.109649	0.110254	0.110254	0.110742	0.110865	0.111111	0.111235	0.111857	0.112108	0.112613	0.11274	0.11325	0.113379	0.113766	0.113766	0.114286	0.114679	0.114943	0.114943
PERFORMANCE ADMIXED	efficiency (ADMIXED) x accuracy (ADMIXED)
F1 vs PW-F2	0.235111	0.250435	0.252737	0.260417	0.2601	0.280385	0.316455	0.329292	0.36605	0.400079	0.408189	0.422932	0.424706	0.448993	0.445786	0.450704	0.458811	0.484899	0.481667	0.483399	0.482102	0.5	0.496933	0.506826	0.505789	0.494229	0.488644	0.498619	0.506374	0.503607	0.500479	0.487513	0.487513	0.477614	0.475202	0.47045	0.468109	0.475777	0.471202	0.462311	0.460141	0.451659	0.449587	0.443484	0.443484	0.4356	0.438596	0.434783	0.434783
F2-F1 vs PW-BC1W	0.45	0.46	0.475	0.48	0.49005	0.510048	0.540045	0.555044	0.585042	0.62004	0.625039	0.655038	0.670037	0.685036	0.680143	0.690141	0.69514	0.725134	0.730133	0.735294	0.755287	0.780278	0.775491	0.795479	0.815468	0.825714	0.816384	0.826768	0.831758	0.827213	0.833218	0.820829	0.820829	0.831497	0.827298	0.837225	0.842189	0.839709	0.840601	0.833585	0.829671	0.840576	0.845505	0.842738	0.842738	0.836356	0.833882	0.82663	0.82663
BC1W-F1 vs PW-BC2W	0.3	0.306667	0.316667	0.32	0.333333	0.346667	0.366667	0.376667	0.396667	0.42	0.423333	0.443333	0.453333	0.463333	0.466667	0.473333	0.476667	0.496667	0.5	0.51	0.523333	0.54	0.543333	0.556667	0.57	0.583333	0.583352	0.596685	0.600018	0.603352	0.620018	0.636684	0.636684	0.643401	0.646734	0.6534	0.656733	0.673398	0.680064	0.686808	0.690141	0.703472	0.706804	0.716802	0.716802	0.717037	0.727032	0.727188	0.727188
BC2W-F1 vs PW-BC3W	0.225	0.23	0.2375	0.24	0.25	0.26	0.275	0.2825	0.2975	0.315	0.3175	0.3325	0.34	0.3475	0.35	0.355	0.3575	0.3725	0.375	0.3825	0.3925	0.405	0.4075	0.4175	0.4275	0.4375	0.4425	0.4525	0.455	0.4575	0.47	0.4825	0.4825	0.4925	0.495	0.5	0.5025	0.515	0.52	0.53	0.5325	0.5425	0.545	0.5525	0.5525	0.5625	0.57	0.575	0.575
BC3W-F1 vs PW-BC4W	0.18	0.184	0.19	0.192	0.2	0.208	0.22	0.226	0.238	0.252	0.254	0.266	0.272	0.278	0.28	0.284	0.286	0.298	0.3	0.306	0.314	0.324	0.326	0.334	0.342	0.35	0.354	0.362	0.364	0.366	0.376	0.386	0.386	0.394	0.396	0.4	0.402	0.412	0.416	0.424	0.426	0.434	0.436	0.442	0.442	0.45	0.456	0.46	0.46
BC4W-F1 vs PW-BC5W	0.15	0.153333	0.158333	0.16	0.166667	0.173333	0.183333	0.188333	0.198333	0.21	0.211667	0.221667	0.226667	0.231667	0.233333	0.236667	0.238333	0.248333	0.25	0.255	0.261667	0.27	0.271667	0.278333	0.285	0.291667	0.295	0.301667	0.303333	0.305	0.313333	0.321667	0.321667	0.328333	0.33	0.333333	0.335	0.343333	0.346667	0.353333	0.355	0.361667	0.363333	0.368333	0.368333	0.375	0.38	0.383333	0.383333
BC5W-F1 vs PW-BC6W	0.128571	0.131429	0.135714	0.137143	0.142857	0.148571	0.157143	0.161429	0.17	0.18	0.181429	0.19	0.194286	0.198571	0.2	0.202857	0.204286	0.212857	0.214286	0.218571	0.224286	0.231429	0.232857	0.238571	0.244286	0.25	0.252857	0.258571	0.26	0.261429	0.268571	0.275714	0.275714	0.281429	0.282857	0.285714	0.287143	0.294286	0.297143	0.302857	0.304286	0.31	0.311429	0.315714	0.315714	0.321429	0.325714	0.328571	0.328571
BC6W-F1 vs PW-BC7W	0.1125	0.115	0.11875	0.12	0.125	0.13	0.1375	0.14125	0.14875	0.1575	0.15875	0.16625	0.17	0.17375	0.175	0.1775	0.17875	0.18625	0.1875	0.19125	0.19625	0.2025	0.20375	0.20875	0.21375	0.21875	0.22125	0.22625	0.2275	0.22875	0.235	0.24125	0.24125	0.24625	0.2475	0.25	0.25125	0.2575	0.26	0.265	0.26625	0.27125	0.2725	0.27625	0.27625	0.28125	0.285	0.2875	0.2875
BC7W-F1 vs PW-BC8W	0.1	0.102222	0.105556	0.106667	0.111111	0.115556	0.122222	0.125556	0.132222	0.14	0.141111	0.147778	0.151111	0.154444	0.155556	0.157778	0.158889	0.165556	0.166667	0.17	0.174444	0.18	0.181111	0.185556	0.19	0.194444	0.196667	0.201111	0.202222	0.203333	0.208889	0.214444	0.214444	0.218889	0.22	0.222222	0.223333	0.228889	0.231111	0.235556	0.236667	0.241111	0.242222	0.245556	0.245556	0.25	0.253333	0.255556	0.255556
BC8W-F1 vs PW	0.09	0.092	0.095	0.096	0.1	0.104	0.11	0.113	0.119	0.126	0.127	0.133	0.136	0.139	0.14	0.142	0.143	0.149	0.15	0.153	0.157	0.162	0.163	0.167	0.171	0.175	0.177	0.181	0.182	0.183	0.188	0.193	0.193	0.197	0.198	0.2	0.201	0.206	0.208	0.212	0.213	0.217	0.218	0.221	0.221	0.225	0.228	0.23	0.23
MEAN PERFOMANCE	(performance PW + performance ADMIXED )/ 2
PW-F2 vs F1	0.569999	0.578559	0.579162	0.583453	0.582251	0.593255	0.613076	0.619917	0.640114	0.658471	0.662997	0.670289	0.670652	0.684226	0.682123	0.684561	0.689094	0.703068	0.700952	0.701303	0.699641	0.709053	0.70702	0.711947	0.710421	0.702641	0.698849	0.703823	0.708196	0.706312	0.703244	0.694261	0.694261	0.687312	0.685606	0.68223	0.68056	0.683889	0.680602	0.674156	0.672571	0.66633	0.664794	0.660243	0.660243	0.654301	0.655298	0.652391	0.652391
PW-BC1W vs F1-F2	0.647932	0.654528	0.663636	0.666945	0.673052	0.685927	0.705523	0.715144	0.734886	0.757677	0.761072	0.78014	0.789472	0.799749	0.796751	0.80315	0.806589	0.826338	0.829318	0.832793	0.845222	0.861663	0.858716	0.871713	0.884239	0.89034	0.884565	0.891777	0.89531	0.892483	0.896464	0.888574	0.888574	0.894934	0.892279	0.898303	0.901317	0.90055	0.900978	0.896343	0.89383	0.900351	0.903359	0.901409	0.901409	0.897098	0.895846	0.891109	0.891109
PW-BC2W vs F1-BC1W	0.507143	0.511756	0.518694	0.521011	0.529973	0.539299	0.553361	0.560426	0.574627	0.591316	0.593711	0.60814	0.615394	0.622674	0.624723	0.629594	0.632034	0.64674	0.649202	0.656204	0.666116	0.67858	0.680665	0.690704	0.7008	0.710515	0.710355	0.720119	0.722679	0.724794	0.736748	0.747837	0.747837	0.753374	0.755509	0.760727	0.763342	0.775028	0.779814	0.784521	0.786678	0.796809	0.799476	0.806489	0.806489	0.80689	0.813933	0.813906	0.813906
PW-BC3W vsF1-BC2W	0.425	0.42862	0.434065	0.435884	0.442893	0.45022	0.461274	0.466831	0.478007	0.491151	0.493038	0.504414	0.510136	0.515881	0.517466	0.521311	0.523238	0.534856	0.536801	0.542303	0.550143	0.560008	0.561623	0.569575	0.577575	0.585242	0.588511	0.596229	0.598263	0.599906	0.609332	0.617999	0.617999	0.62586	0.627522	0.631679	0.633764	0.642963	0.64674	0.653889	0.655571	0.663627	0.665758	0.671284	0.671284	0.678526	0.684088	0.6875	0.6875
PW-BC4W vs F1-BC3W	0.335902	0.338711	0.342934	0.344344	0.349792	0.355467	0.364022	0.368319	0.376954	0.387097	0.388552	0.397317	0.401722	0.406142	0.40738	0.410336	0.411817	0.420739	0.422232	0.426473	0.432482	0.440035	0.441293	0.447374	0.453486	0.45936	0.4619	0.467807	0.469356	0.470632	0.477855	0.484545	0.484545	0.490542	0.49183	0.494985	0.496567	0.503619	0.506507	0.512	0.5133	0.519419	0.52103	0.52526	0.52526	0.53081	0.535062	0.537692	0.537692
PW-BC5W vs F1-BC4W	0.187108	0.189077	0.192033	0.19302	0.196918	0.200874	0.206821	0.2098	0.215771	0.222758	0.223758	0.229768	0.232779	0.235795	0.236744	0.238757	0.239765	0.245821	0.246832	0.249809	0.253865	0.258946	0.259903	0.263979	0.268065	0.272096	0.274018	0.27806	0.279088	0.280051	0.285069	0.289966	0.289966	0.294037	0.295005	0.297079	0.298117	0.303107	0.30512	0.309082	0.310056	0.314167	0.315214	0.318215	0.318215	0.322198	0.325208	0.327168	0.327168
PW-BC6W vs F1-BC5W	0.153972	0.155642	0.158151	0.158987	0.162296	0.165652	0.170695	0.173221	0.178284	0.184206	0.185054	0.190147	0.192699	0.195255	0.196061	0.197768	0.198621	0.203752	0.204609	0.207133	0.210568	0.214871	0.215684	0.219136	0.222595	0.22601	0.227643	0.231067	0.231937	0.232755	0.237008	0.241163	0.241163	0.24461	0.245433	0.247187	0.248065	0.252295	0.254001	0.257361	0.258187	0.261667	0.262552	0.265096	0.265096	0.268473	0.271024	0.272687	0.272687
PW-BC7W vs F1-BC6W	0.123486	0.124917	0.127066	0.127783	0.130621	0.133495	0.137812	0.139975	0.144307	0.149373	0.150098	0.154454	0.156635	0.15882	0.159514	0.160972	0.161701	0.166084	0.166816	0.168977	0.17191	0.175584	0.176282	0.179228	0.182179	0.185097	0.186501	0.189425	0.190167	0.19087	0.194506	0.198068	0.198068	0.201011	0.201717	0.203211	0.203958	0.207577	0.209035	0.211912	0.212621	0.215587	0.216341	0.218516	0.218516	0.221406	0.223587	0.225012	0.225012
PW-BC8W vs F1-BC7W	0.0948038	0.0960356	0.0978847	0.0985014	0.100949	0.10342	0.107132	0.10899	0.112711	0.11706	0.117682	0.121419	0.12329	0.125162	0.125764	0.127014	0.127639	0.131394	0.13202	0.133878	0.136388	0.139531	0.140136	0.142655	0.145178	0.147679	0.148892	0.151397	0.15203	0.152638	0.155756	0.158825	0.158825	0.161342	0.161951	0.163225	0.163862	0.166969	0.168219	0.170692	0.171303	0.173836	0.174477	0.176344	0.176344	0.178826	0.180696	0.181925	0.181925
PW vs F1-BC8W	0.094505	0.0956032	0.0972512	0.0978008	0.1	0.102201	0.105505	0.107159	0.110468	0.114335	0.114887	0.118206	0.119867	0.121529	0.122083	0.123192	0.123747	0.127076	0.127632	0.129298	0.131522	0.134305	0.134862	0.137091	0.139321	0.141554	0.142671	0.144907	0.145466	0.146026	0.148825	0.151627	0.151627	0.153871	0.154432	0.155556	0.156117	0.158928	0.160054	0.162306	0.16287	0.165125	0.165689	0.167383	0.167383	0.169643	0.171339	0.172471	0.172471
[truncated: 53 more columns]

## Sheet: Tab S6
Supplementary Table S6. Proportions of real and simulated 12-STR genotypes correctly identified as assignment pure, older admixed and recent admixed individuals and, consequently classifiable as operational pure, introgressed and operational hybrid individuals using the two selected q-thresholds (0.990, representing the minimum individual qiw assignment value of the simulated and real wild parent…
Group	Management categories
	Operational pure individuals	Introgressed individuals	Operational hybrids
	qiw ≥ 0.990	0.975 ≤ qiw < 0.990	qiw < 0.975
RW	100	0	0
PW	100	0	0
F1	0	0	100
F2	0	0	100
BC1W	6	8	86
BC2W	40	12	48
BC3W	64	23	13
BC4W	77	15	8
BC5W	90	6	4
BC6W	96	2	2
BC7W	95	4	1
BC8W	98	2	0
