# Supplementary material for: A standardized approach to empirically define reliable assignment thresholds and appropriate management categories in deeply introgressed populations
Source: Sci Rep. 2020 Feb 18;10:2862. doi: 10.1038/s41598-020-59521-2 (PMC7028925; doi:10.1038/s41598-020-59521-2)
Supplement: Supplementary file 3 — Supplementary Table S7 [file 41598_2020_59521_MOESM3_ESM.xlsx]

## Sheet: Tab S7
Supplementary Table S6. Excel macro scripts designed to assembly PARALLEL STRUCTURE output files.	2	3	4	5	6	7	8	9	qW	CI qW	qD	CI qD
Paste Here
									0	0	0	0
									0	0	0	0
									0	0	0	0
									0	0	0	0
									0	0	0	0
									0	0	0	0
									0	0	0	0
									0	0	0	0
									0	0	0	0
									0	0	0	0
									0	0	0	0
									0	0	0	0
									0	0	0	0
									0	0	0	0
									0	0	0	0
									0	0	0	0
									0	0	0	0
									0	0	0	0
									0	0	0	0
									0	0	0	0
									0	0	0	0
									0	0	0	0
									0	0	0	0
									0	0	0	0
									0	0	0	0
									0	0	0	0
									0	0	0	0
									0	0	0	0
									0	0	0	0
									0	0	0	0
									0	0	0	0
									0	0	0	0
									0	0	0	0
									0	0	0	0
									0	0	0	0
									0	0	0	0
									0	0	0	0
									0	0	0	0
									0	0	0	0
									0	0	0	0
									0	0	0	0
									0	0	0	0
									0	0	0	0
									0	0	0	0
									0	0	0	0
									0	0	0	0
									0	0	0	0
									0	0	0	0
									0	0	0	0
									0	0	0	0
									0	0	0	0
									0	0	0	0
									0	0	0	0
									0	0	0	0
									0	0	0	0
									0	0	0	0
									0	0	0	0
									0	0	0	0
									0	0	0	0
									0	0	0	0
									0	0	0	0
									0	0	0	0
									0	0	0	0
									0	0	0	0
									0	0	0	0
									0	0	0	0
									0	0	0	0
									0	0	0	0
									0	0	0	0
									0	0	0	0
									0	0	0	0
									0	0	0	0
									0	0	0	0
									0	0	0	0
									0	0	0	0
									0	0	0	0
									0	0	0	0
									0	0	0	0
									0	0	0	0
									0	0	0	0
									0	0	0	0
									0	0	0	0
									0	0	0	0
									0	0	0	0
									0	0	0	0
									0	0	0	0
									0	0	0	0
									0	0	0	0
									0	0	0	0
									0	0	0	0
									0	0	0	0
									0	0	0	0
									0	0	0	0
									0	0	0	0
									0	0	0	0
									0	0	0	0
									0	0	0	0
									0	0	0	0
									0	0	0	0
									0	0	0	0
									0	0	0	0
									0	0	0	0
									0	0	0	0
									0	0	0	0
									0	0	0	0
									0	0	0	0
									0	0	0	0
									0	0	0	0
									0	0	0	0
									0	0	0	0
									0	0	0	0
									0	0	0	0
									0	0	0	0
									0	0	0	0
									0	0	0	0
									0	0	0	0
									0	0	0	0
									0	0	0	0
									0	0	0	0
									0	0	0	0
									0	0	0	0
									0	0	0	0
									0	0	0	0
									0	0	0	0
									0	0	0	0
									0	0	0	0
									0	0	0	0
									0	0	0	0
									0	0	0	0
									0	0	0	0
									0	0	0	0
									0	0	0	0
									0	0	0	0
									0	0	0	0
									0	0	0	0
									0	0	0	0
									0	0	0	0
									0	0	0	0
									0	0	0	0
									0	0	0	0
									0	0	0	0
									0	0	0	0
									0	0	0	0
									0	0	0	0
									0	0	0	0
									0	0	0	0
									0	0	0	0
									0	0	0	0
									0	0	0	0
									0	0	0	0
									0	0	0	0
									0	0	0	0
									0	0	0	0
									0	0	0	0
									0	0	0	0
									0	0	0	0
									0	0	0	0
									0	0	0	0
									0	0	0	0
									0	0	0	0
									0	0	0	0
									0	0	0	0
									0	0	0	0
									0	0	0	0
									0	0	0	0
									0	0	0	0
									0	0	0	0
									0	0	0	0
									0	0	0	0
									0	0	0	0
									0	0	0	0
									0	0	0	0
									0	0	0	0
									0	0	0	0
									0	0	0	0
									0	0	0	0
									0	0	0	0
									0	0	0	0
									0	0	0	0
									0	0	0	0
									0	0	0	0
									0	0	0	0
									0	0	0	0
									0	0	0	0
									0	0	0	0
									0	0	0	0
									0	0	0	0
									0	0	0	0
									0	0	0	0
									0	0	0	0
									0	0	0	0
									0	0	0	0
									0	0	0	0
									0	0	0	0
									0	0	0	0
									0	0	0	0
									0	0	0	0
									0	0	0	0
									0	0	0	0
									0	0	0	0
									0	0	0	0
									0	0	0	0
									0	0	0	0
									0	0	0	0
									0	0	0	0
									0	0	0	0
									0	0	0	0
									0	0	0	0
									0	0	0	0
									0	0	0	0
									0	0	0	0
									0	0	0	0
									0	0	0	0
									0	0	0	0
									0	0	0	0
									0	0	0	0
									0	0	0	0
									0	0	0	0
									0	0	0	0
									0	0	0	0
									0	0	0	0
									0	0	0	0
									0	0	0	0
									0	0	0	0
									0	0	0	0
									0	0	0	0
									0	0	0	0
									0	0	0	0
									0	0	0	0
									0	0	0	0
									0	0	0	0
									0	0	0	0
									0	0	0	0
									0	0	0	0
									0	0	0	0
									0	0	0	0
									0	0	0	0
									0	0	0	0
									0	0	0	0
									0	0	0	0
									0	0	0	0
									0	0	0	0
									0	0	0	0
									0	0	0	0
									0	0	0	0
									0	0	0	0
									0	0	0	0
									0	0	0	0
									0	0	0	0
									0	0	0	0
									0	0	0	0
									0	0	0	0
									0	0	0	0
									0	0	0	0
									0	0	0	0
									0	0	0	0
									0	0	0	0
									0	0	0	0
									0	0	0	0
									0	0	0	0
									0	0	0	0
									0	0	0	0
									0	0	0	0
									0	0	0	0
									0	0	0	0
									0	0	0	0
									0	0	0	0
									0	0	0	0
									0	0	0	0
									0	0	0	0
									0	0	0	0
									0	0	0	0
									0	0	0	0
									0	0	0	0
									0	0	0	0
									0	0	0	0
									0	0	0	0
									0	0	0	0
									0	0	0	0
									0	0	0	0
									0	0	0	0
									0	0	0	0
									0	0	0	0
									0	0	0	0
									0	0	0	0
									0	0	0	0
									0	0	0	0
									0	0	0	0
									0	0	0	0
									0	0	0	0
									0	0	0	0
									0	0	0	0
									0	0	0	0
									0	0	0	0
									0	0	0	0
									0	0	0	0
									0	0	0	0
									0	0	0	0
									0	0	0	0
									0	0	0	0
									0	0	0	0
									0	0	0	0
									0	0	0	0
									0	0	0	0
									0	0	0	0
									0	0	0	0
									0	0	0	0
									0	0	0	0
									0	0	0	0
									0	0	0	0
									0	0	0	0
									0	0	0	0
									0	0	0	0
									0	0	0	0
									0	0	0	0
									0	0	0	0
									0	0	0	0
									0	0	0	0
									0	0	0	0
									0	0	0	0
									0	0	0	0
									0	0	0	0
									0	0	0	0
									0	0	0	0
									0	0	0	0
									0	0	0	0
									0	0	0	0
									0	0	0	0
									0	0	0	0
									0	0	0	0
									0	0	0	0
									0	0	0	0
									0	0	0	0
									0	0	0	0
									0	0	0	0
									0	0	0	0
									0	0	0	0
									0	0	0	0
									0	0	0	0
									0	0	0	0
									0	0	0	0
									0	0	0	0
									0	0	0	0
									0	0	0	0
									0	0	0	0
									0	0	0	0
									0	0	0	0
									0	0	0	0
									0	0	0	0
									0	0	0	0
									0	0	0	0
									0	0	0	0
									0	0	0	0
									0	0	0	0
									0	0	0	0
									0	0	0	0
									0	0	0	0
									0	0	0	0
									0	0	0	0
									0	0	0	0
									0	0	0	0
									0	0	0	0
									0	0	0	0
									0	0	0	0
									0	0	0	0
									0	0	0	0
									0	0	0	0
									0	0	0	0
									0	0	0	0
									0	0	0	0
									0	0	0	0
									0	0	0	0
									0	0	0	0
									0	0	0	0
									0	0	0	0
									0	0	0	0
									0	0	0	0
									0	0	0	0
									0	0	0	0
									0	0	0	0
									0	0	0	0
									0	0	0	0
									0	0	0	0
									0	0	0	0
									0	0	0	0
									0	0	0	0
									0	0	0	0
									0	0	0	0
									0	0	0	0
									0	0	0	0
									0	0	0	0
									0	0	0	0
									0	0	0	0
									0	0	0	0
									0	0	0	0
									0	0	0	0
									0	0	0	0
									0	0	0	0
									0	0	0	0
									0	0	0	0
									0	0	0	0
									0	0	0	0
									0	0	0	0
									0	0	0	0
									0	0	0	0
									0	0	0	0
									0	0	0	0
									0	0	0	0
									0	0	0	0
									0	0	0	0
									0	0	0	0
									0	0	0	0
									0	0	0	0
									0	0	0	0
									0	0	0	0
									0	0	0	0
									0	0	0	0
									0	0	0	0
									0	0	0	0
									0	0	0	0
									0	0	0	0
									0	0	0	0
									0	0	0	0
									0	0	0	0
									0	0	0	0
									0	0	0	0
									0	0	0	0
									0	0	0	0
									0	0	0	0
									0	0	0	0
									0	0	0	0
									0	0	0	0
									0	0	0	0
									0	0	0	0
									0	0	0	0
									0	0	0	0
									0	0	0	0
									0	0	0	0
									0	0	0	0
									0	0	0	0
									0	0	0	0
									0	0	0	0
									0	0	0	0
									0	0	0	0
									0	0	0	0
									0	0	0	0
									0	0	0	0
									0	0	0	0
									0	0	0	0
									0	0	0	0
									0	0	0	0
									0	0	0	0
									0	0	0	0
									0	0	0	0
									0	0	0	0
									0	0	0	0
									0	0	0	0
									0	0	0	0
									0	0	0	0
									0	0	0	0
									0	0	0	0
									0	0	0	0
									0	0	0	0
									0	0	0	0
									0	0	0	0
									0	0	0	0
									0	0	0	0
									0	0	0	0
									0	0	0	0
									0	0	0	0
									0	0	0	0
									0	0	0	0
									0	0	0	0
									0	0	0	0
									0	0	0	0
									0	0	0	0
									0	0	0	0
									0	0	0	0
									0	0	0	0
									0	0	0	0
									0	0	0	0
									0	0	0	0
									0	0	0	0
									0	0	0	0
									0	0	0	0
									0	0	0	0
									0	0	0	0
									0	0	0	0
									0	0	0	0
									0	0	0	0
									0	0	0	0
									0	0	0	0
									0	0	0	0
									0	0	0	0
									0	0	0	0
									0	0	0	0
									0	0	0	0
									0	0	0	0
									0	0	0	0
									0	0	0	0
									0	0	0	0
									0	0	0	0
									0	0	0	0
									0	0	0	0
									0	0	0	0
									0	0	0	0
									0	0	0	0
									0	0	0	0
									0	0	0	0
									0	0	0	0
									0	0	0	0
									0	0	0	0
									0	0	0	0
									0	0	0	0
									0	0	0	0
									0	0	0	0
									0	0	0	0
									0	0	0	0
									0	0	0	0
									0	0	0	0
									0	0	0	0
									0	0	0	0
									0	0	0	0
									0	0	0	0
									0	0	0	0
									0	0	0	0
									0	0	0	0
									0	0	0	0
									0	0	0	0
									0	0	0	0
									0	0	0	0
									0	0	0	0
									0	0	0	0
									0	0	0	0
									0	0	0	0
									0	0	0	0
									0	0	0	0
									0	0	0	0
									0	0	0	0
									0	0	0	0
									0	0	0	0
									0	0	0	0
									0	0	0	0
									0	0	0	0
									0	0	0	0
									0	0	0	0
									0	0	0	0
									0	0	0	0
									0	0	0	0
									0	0	0	0
									0	0	0	0
									0	0	0	0
									0	0	0	0
									0	0	0	0
									0	0	0	0
									0	0	0	0
									0	0	0	0
									0	0	0	0
									0	0	0	0
									0	0	0	0
									0	0	0	0
									0	0	0	0
									0	0	0	0
									0	0	0	0
									0	0	0	0
									0	0	0	0
									0	0	0	0
									0	0	0	0
									0	0	0	0
									0	0	0	0
									0	0	0	0
									0	0	0	0
									0	0	0	0
									0	0	0	0
									0	0	0	0
									0	0	0	0
									0	0	0	0
									0	0	0	0
									0	0	0	0
									0	0	0	0
									0	0	0	0
									0	0	0	0
									0	0	0	0
									0	0	0	0
									0	0	0	0
									0	0	0	0
									0	0	0	0
									0	0	0	0
									0	0	0	0
									0	0	0	0
									0	0	0	0
									0	0	0	0
									0	0	0	0
									0	0	0	0
									0	0	0	0
									0	0	0	0
									0	0	0	0
									0	0	0	0
									0	0	0	0
									0	0	0	0
									0	0	0	0
									0	0	0	0
									0	0	0	0
									0	0	0	0
									0	0	0	0
									0	0	0	0
									0	0	0	0
									0	0	0	0
									0	0	0	0
									0	0	0	0
									0	0	0	0
									0	0	0	0
									0	0	0	0
									0	0	0	0
									0	0	0	0
									0	0	0	0
									0	0	0	0
									0	0	0	0
									0	0	0	0
									0	0	0	0
									0	0	0	0
									0	0	0	0
									0	0	0	0
									0	0	0	0
									0	0	0	0
									0	0	0	0
									0	0	0	0
									0	0	0	0
									0	0	0	0
									0	0	0	0
									0	0	0	0
									0	0	0	0
									0	0	0	0
									0	0	0	0
									0	0	0	0
									0	0	0	0
									0	0	0	0
									0	0	0	0
									0	0	0	0
									0	0	0	0
									0	0	0	0
									0	0	0	0
									0	0	0	0
									0	0	0	0
									0	0	0	0
									0	0	0	0
									0	0	0	0
									0	0	0	0
									0	0	0	0
									0	0	0	0
									0	0	0	0
									0	0	0	0
									0	0	0	0
									0	0	0	0
									0	0	0	0
									0	0	0	0
									0	0	0	0
									0	0	0	0
									0	0	0	0
									0	0	0	0
									0	0	0	0
									0	0	0	0
									0	0	0	0
									0	0	0	0
									0	0	0	0
									0	0	0	0
									0	0	0	0
									0	0	0	0
									0	0	0	0
									0	0	0	0
									0	0	0	0
									0	0	0	0
									0	0	0	0
									0	0	0	0
									0	0	0	0
									0	0	0	0
									0	0	0	0
									0	0	0	0
									0	0	0	0
									0	0	0	0
									0	0	0	0
									0	0	0	0
									0	0	0	0
									0	0	0	0
									0	0	0	0
									0	0	0	0
									0	0	0	0
									0	0	0	0
									0	0	0	0
									0	0	0	0
									0	0	0	0
									0	0	0	0
									0	0	0	0
									0	0	0	0
									0	0	0	0
									0	0	0	0
									0	0	0	0
									0	0	0	0
									0	0	0	0
									0	0	0	0
									0	0	0	0
									0	0	0	0
									0	0	0	0
									0	0	0	0
									0	0	0	0
									0	0	0	0
									0	0	0	0
									0	0	0	0
									0	0	0	0
									0	0	0	0
									0	0	0	0
									0	0	0	0
									0	0	0	0
									0	0	0	0
									0	0	0	0
									0	0	0	0
									0	0	0	0
									0	0	0	0
									0	0	0	0
									0	0	0	0
									0	0	0	0
									0	0	0	0
									0	0	0	0
									0	0	0	0
									0	0	0	0
									0	0	0	0
									0	0	0	0
									0	0	0	0
									0	0	0	0
									0	0	0	0
